# Supplementary material for: ChimPipe: accurate detection of fusion genes and transcription-induced chimeras from RNA-seq data
Source: BMC Genomics. 2017 Jan 3;18:7. doi: 10.1186/s12864-016-3404-9 (PMC5209911; doi:10.1186/s12864-016-3404-9)
Supplement: Additional file 2 — Simulated data (TAR.GZ 7.4Gb) [file 12864_2016_3404_MOESM2_ESM.tar]

Archive with 8 entries (7 files):
- BMCGx_december2016
- BMCGx_december2016/README~
- BMCGx_december2016/refs.bib
- BMCGx_december2016/README
- BMCGx_december2016/GenBio.bst
- BMCGx_december2016/main.full.tex
- BMCGx_december2016/main.full.bbl
- BMCGx_december2016/som.all.pdf
