# Supplementary material for: ChimPipe: accurate detection of fusion genes and transcription-induced chimeras from RNA-seq data
Source: BMC Genomics. 2017 Jan 3;18:7. doi: 10.1186/s12864-016-3404-9 (PMC5209911; doi:10.1186/s12864-016-3404-9)
Supplement: Additional file 2 — Simulated data (TAR.GZ 7.4Gb) [file 12864_2016_3404_MOESM2_ESM.tar › BMCGx_december2016/refs.bib]

@article{gingeras2009implications,
  title={Implications of chimaeric non-co-linear transcripts},
  author={Gingeras, Thomas R},
  journal={Nature},
  volume={461},
  number={7261},
  pages={206--211},
  year={2009},
  publisher={Nature Publishing Group}
}

@article{mitelman2007impact,
  title={The impact of translocations and gene fusions on cancer causation},
  author={Mitelman, Felix and Johansson, Bertil and Mertens, Fredrik},
  journal={Nature Reviews Cancer},
  volume={7},
  number={4},
  pages={233--245},
  year={2007},
  publisher={Nature Publishing Group}
}

@article{akiva2006transcription,
  title={Transcription-mediated gene fusion in the human genome},
  author={Akiva, Pinchas and Toporik, Amir and Edelheit, Sarit and Peretz, Yifat and Diber, Alex and Shemesh, Ronen and Novik, Amit and Sorek, Rotem},
  journal={Genome research},
  volume={16},
  number={1},
  pages={30--36},
  year={2006},
  publisher={Cold Spring Harbor Lab}
}

@article{parra2006tandem,
  title={Tandem chimerism as a means to increase protein complexity in the human genome},
  author={Parra, Gen{\'\i}s and Reymond, Alexandre and Dabbouseh, Noura and Dermitzakis, Emmanouil T and Castelo, Robert and Thomson, Timothy M and Antonarakis, Stylianos E and Guig{\'o}, Roderic},
  journal={Genome research},
  volume={16},
  number={1},
  pages={37--44},
  year={2006},
  publisher={Cold Spring Harbor Lab}
}

@article{unneberg2007tentative,
  title={Tentative mapping of transcription-induced interchromosomal interaction using chimeric EST and mRNA data},
  author={Unneberg, Per and Claverie, Jean-Michel},
  journal={PLoS One},
  volume={2},
  number={2},
  pages={e254},
  year={2007},
  publisher={Public Library of Science}
}

@article{birney2007identification,
  title={Identification and analysis of functional elements in 1\% of the human genome by the ENCODE pilot project},
  author={Birney, Ewan and Stamatoyannopoulos, John A and Dutta, Anindya and Guig{\'o}, Roderic and Gingeras, Thomas R and Margulies, Elliott H and Weng, Zhiping and Snyder, Michael and Dermitzakis, Emmanouil T and Thurman, Robert E and others},
  journal={Nature},
  volume={447},
  number={7146},
  pages={799--816},
  year={2007},
  publisher={Nature Publishing Group}
}

@article{denoeud2007prominent,
  title={Prominent use of distal 5 \' transcription start sites and discovery of a large number of additional exons in ENCODE regions},
  author={Denoeud, France and Kapranov, Philipp and Ucla, Catherine and Frankish, Adam and Castelo, Robert and Drenkow, Jorg and Lagarde, Julien and Alioto, Tyler and Manzano, Caroline and Chrast, Jacqueline and others},
  journal={Genome research},
  volume={17},
  number={6},
  pages={746--759},
  year={2007},
  publisher={Cold Spring Harbor Lab}
}

@article{djebali2008efficient,
  title={Efficient targeted transcript discovery via array-based normalization of RACE libraries},
  author={Djebali, Sarah and Kapranov, Philipp and Foissac, Sylvain and Lagarde, Julien and Reymond, Alexandre and Ucla, Catherine and Wyss, Carine and Drenkow, Jorg and Dumais, Erica and Murray, Ryan R and others},
  journal={Nature methods},
  volume={5},
  number={7},
  pages={629--635},
  year={2008},
  publisher={Nature Publishing Group}
}

@article{djebali2012evidence,
  title={Evidence for transcript networks composed of chimeric RNAs in human cells},
  author={Djebali, Sarah and Lagarde, Julien and Kapranov, Philipp and Lacroix, Vincent and Borel, Christelle and Mudge, Jonathan M and Howald, C{\'e}dric and Foissac, Sylvain and Ucla, Catherine and Chrast, Jacqueline and others},
  journal={PLoS One},
  volume={7},
  number={1},
  pages={e28213},
  year={2012},
  publisher={Public Library of Science}
}

@article{frenkel2012chimeras,
  title={Chimeras taking shape: potential functions of proteins encoded by chimeric RNA transcripts},
  author={Frenkel-Morgenstern, Milana and Lacroix, Vincent and Ezkurdia, Iakes and Levin, Yishai and Gabashvili, Alexandra and Prilusky, Jaime and Del Pozo, Angela and Tress, Michael and Johnson, Rory and Guigo, Roderic and others},
  journal={Genome research},
  volume={22},
  number={7},
  pages={1231--1242},
  year={2012},
  publisher={Cold Spring Harbor Lab}
}

@article{hernandez2013intron,
  title={Intron retention and transcript chimerism conserved across mammals: Ly6g5b and Csnk2b-Ly6g5b as examples},
  author={Hern{\'a}ndez-Torres, Francisco and Rastrojo, Alberto and Aguado, Bego{\~n}a},
  journal={BMC genomics},
  volume={14},
  number={1},
  pages={1},
  year={2013},
  publisher={BioMed Central}
}

@article{prakash2010expression,
  title={Expression of conjoined genes: another mechanism for gene regulation in eukaryotes},
  author={Prakash, Tulika and Sharma, Vineet K and Adati, Naoki and Ozawa, Ritsuko and Kumar, Naveen and Nishida, Yuichiro and Fujikake, Takayoshi and Takeda, Tadayuki and Taylor, Todd D},
  journal={PloS one},
  volume={5},
  number={10},
  pages={e13284},
  year={2010},
  publisher={Public Library of Science}
}


@article{li2008neoplastic,
  title={A neoplastic gene fusion mimics trans-splicing of RNAs in normal human cells},
  author={Li, Hui and Wang, Jinglan and Mor, Gil and Sklar, Jeffrey},
  journal={Science},
  volume={321},
  number={5894},
  pages={1357--1361},
  year={2008},
  publisher={American Association for the Advancement of Science}
}

@article{kannan2011recurrent,
  title={Recurrent chimeric RNAs enriched in human prostate cancer identified by deep sequencing},
  author={Kannan, Kalpana and Wang, Liguo and Wang, Jianghua and Ittmann, Michael M and Li, Wei and Yen, Laising},
  journal={Proceedings of the National Academy of Sciences},
  volume={108},
  number={22},
  pages={9172--9177},
  year={2011},
  publisher={National Acad Sciences}
}

@article{wu2014integrative,
  title={Integrative transcriptome sequencing identifies trans-splicing events with important roles in human embryonic stem cell pluripotency},
  author={Wu, Chan-Shuo and Yu, Chun-Ying and Chuang, Ching-Yu and Hsiao, Michael and Kao, Cheng-Fu and Kuo, Hung-Chih and Chuang, Trees-Juen},
  journal={Genome research},
  volume={24},
  number={1},
  pages={25--36},
  year={2014},
  publisher={Cold Spring Harbor Lab}
}

@article{rickman2009slc45a3,
  title={SLC45A3-ELK4 is a novel and frequent erythroblast transformation--specific fusion transcript in prostate cancer},
  author={Rickman, David S and Pflueger, Dorothee and Moss, Benjamin and VanDoren, Vanessa E and Chen, Chen X and de la Taille, Alexandre and Kuefer, Rainer and Tewari, Ashutosh K and Setlur, Sunita R and Demichelis, Francesca and others},
  journal={Cancer research},
  volume={69},
  number={7},
  pages={2734--2738},
  year={2009},
  publisher={AACR}
}

@article{li2009short,
  title={Short homologous sequences are strongly associated with the generation of chimeric RNAs in eukaryotes},
  author={Li, Xin and Zhao, Li and Jiang, Huifeng and Wang, Wen},
  journal={Journal of molecular evolution},
  volume={68},
  number={1},
  pages={56--65},
  year={2009},
  publisher={Springer}
}

@article{cocquet2006reverse,
  title={Reverse transcriptase template switching and false alternative transcripts},
  author={Cocquet, Julie and Chong, Allen and Zhang, Guanglan and Veitia, Reiner A},
  journal={Genomics},
  volume={88},
  number={1},
  pages={127--131},
  year={2006},
  publisher={Elsevier}
}

@article{houseley2010apparent,
  title={Apparent non-canonical trans-splicing is generated by reverse transcriptase in vitro},
  author={Houseley, Jonathan and Tollervey, David},
  journal={PLoS One},
  volume={5},
  number={8},
  pages={e12271},
  year={2010},
  publisher={Public Library of Science}
}

@article{greger2014tandem,
  title={Tandem RNA chimeras contribute to transcriptome diversity in human population and are associated with intronic genetic variants},
  author={Greger, Liliana and Su, Jing and Rung, Johan and Ferreira, Pedro G and Lappalainen, Tuuli and Dermitzakis, Emmanouil T and Brazma, Alvis and others},
  journal={PloS one},
  volume={9},
  number={8},
  pages={e104567},
  year={2014},
  publisher={Public Library of Science}
}

@article{nowell1960minute,
  title={A minute chromosome in human granulocytic leukemia},
  author={Nowell, Peter C},
  journal={Science},
  volume={132},
  pages={1497--1501},
  year={1960}
}

@article{tomlins2005recurrent,
  title={Recurrent fusion of TMPRSS2 and ETS transcription factor genes in prostate cancer},
  author={Tomlins, Scott A and Rhodes, Daniel R and Perner, Sven and Dhanasekaran, Saravana M and Mehra, Rohit and Sun, Xiao-Wei and Varambally, Sooryanarayana and Cao, Xuhong and Tchinda, Joelle and Kuefer, Rainer and others},
  journal={Science},
  volume={310},
  number={5748},
  pages={644--648},
  year={2005},
  publisher={American Association for the Advancement of Science}
}

@article{tomlins2007distinct,
  title={Distinct classes of chromosomal rearrangements create oncogenic ETS gene fusions in prostate cancer},
  author={Tomlins, Scott A and Laxman, Bharathi and Dhanasekaran, Saravana M and Helgeson, Beth E and Cao, Xuhong and Morris, David S and Menon, Anjana and Jing, Xiaojun and Cao, Qi and Han, Bo and others},
  journal={Nature},
  volume={448},
  number={7153},
  pages={595--599},
  year={2007},
  publisher={Nature Publishing Group}
}

@article{maher2009chimeric,
  title={Chimeric transcript discovery by paired-end transcriptome sequencing},
  author={Maher, Christopher A and Palanisamy, Nallasivam and Brenner, John C and Cao, Xuhong and Kalyana-Sundaram, Shanker and Luo, Shujun and Khrebtukova, Irina and Barrette, Terrence R and Grasso, Catherine and Yu, Jindan and others},
  journal={Proceedings of the National Academy of Sciences},
  volume={106},
  number={30},
  pages={12353--12358},
  year={2009},
  publisher={National Acad Sciences}
}

@article{berger2010integrative,
  title={Integrative analysis of the melanoma transcriptome},
  author={Berger, Michael F and Levin, Joshua Z and Vijayendran, Krishna and Sivachenko, Andrey and Adiconis, Xian and Maguire, Jared and Johnson, Laura A and Robinson, James and Verhaak, Roel G and Sougnez, Carrie and others},
  journal={Genome research},
  volume={20},
  number={4},
  pages={413--427},
  year={2010},
  publisher={Cold Spring Harbor Lab}
}

@article{zhang2012chimeric,
  title={Chimeric transcript generated by cis-splicing of adjacent genes regulates prostate cancer cell proliferation},
  author={Zhang, Yanmei and Gong, Mei and Yuan, Huiling and Park, Hong G and Frierson, Henry F and Li, Hui},
  journal={Cancer discovery},
  volume={2},
  number={7},
  pages={598--607},
  year={2012},
  publisher={AACR}
}

@article{pflueger2015functional,
  title={Functional characterization of BC039389-GATM and KLK4-KRSP1 chimeric read-through transcripts which are up-regulated in renal cell cancer},
  author={Pflueger, Dorothee and Mittmann, Christiane and Dehler, Silvia and Rubin, Mark A and Moch, Holger and Schraml, Peter},
  journal={BMC genomics},
  volume={16},
  number={1},
  pages={1},
  year={2015},
  publisher={BioMed Central}
}

@article{grosso2015pervasive,
  title={Pervasive transcription read-through promotes aberrant expression of oncogenes and RNA chimeras in renal carcinoma},
  author={Grosso, Ana R and Leite, Ana P and Carvalho, S{\'\i}lvia and Matos, Mafalda R and Martins, Filipa B and V{\'\i}tor, Alexandra C and Desterro, Joana MP and Carmo-Fonseca, Maria and de Almeida, S{\'e}rgio F},
  journal={Elife},
  volume={4},
  pages={e09214},
  year={2015},
  publisher={eLife Sciences Publications Limited}
}

@article{ferreira2014transcriptome,
  title={Transcriptome characterization by RNA sequencing identifies a major molecular and clinical subdivision in chronic lymphocytic leukemia},
  author={Ferreira, Pedro G and Jares, Pedro and Rico, Daniel and G{\'o}mez-L{\'o}pez, Gonzalo and Mart{\'\i}nez-Trillos, Alejandra and Villamor, Neus and Ecker, Simone and Gonz{\'a}lez-P{\'e}rez, Abel and Knowles, David G and Monlong, Jean and others},
  journal={Genome research},
  volume={24},
  number={2},
  pages={212--226},
  year={2014},
  publisher={Cold Spring Harbor Lab}
}

@article{babiceanu2016recurrent,
  title={Recurrent chimeric fusion RNAs in non-cancer tissues and cells},
  author={Babiceanu, Mihaela and Qin, Fujun and Xie, Zhongqiu and Jia, Yuemeng and Lopez, Kevin and Janus, Nick and Facemire, Loryn and Kumar, Shailesh and Pang, Yuwei and Qi, Yanjun and others},
  journal={Nucleic acids research},
  pages={gkw032},
  year={2016},
  publisher={Oxford Univ Press}
}

@article{sboner2010fusionseq,
  title={FusionSeq: a modular framework for finding gene fusions by analyzing paired-end RNA-sequencing data},
  author={Sboner, Andrea and Habegger, Lukas and Pflueger, Dorothee and Terry, Stephane and Chen, David Z and Rozowsky, Joel S and Tewari, Ashutosh K and Kitabayashi, Naoki and Moss, Benjamin J and Chee, Mark S and others},
  journal={Genome Biol},
  volume={11},
  number={10},
  pages={R104},
  year={2010}
}

@article{kim2011tophat,
  title={TopHat-Fusion: an algorithm for discovery of novel fusion transcripts},
  author={Kim, Daehwan and Salzberg, Steven L},
  journal={Genome Biol},
  volume={12},
  number={8},
  pages={R72},
  year={2011}
}

@article{ge2011fusionmap,
  title={FusionMap: detecting fusion genes from next-generation sequencing data at base-pair resolution},
  author={Ge, Huanying and Liu, Kejun and Juan, Todd and Fang, Fang and Newman, Matthew and Hoeck, Wolfgang},
  journal={Bioinformatics},
  volume={27},
  number={14},
  pages={1922--1928},
  year={2011},
  publisher={Oxford Univ Press}
}

@article{iyer2011chimerascan,
  title={ChimeraScan: a tool for identifying chimeric transcription in sequencing data},
  author={Iyer, Matthew K and Chinnaiyan, Arul M and Maher, Christopher A},
  journal={Bioinformatics},
  volume={27},
  number={20},
  pages={2903--2904},
  year={2011},
  publisher={Oxford Univ Press}
}

@article{mcpherson2011defuse,
  title={deFuse: an algorithm for gene fusion discovery in tumor RNA-Seq data},
  author={McPherson, Andrew and Hormozdiari, Fereydoun and Zayed, Abdalnasser and Giuliany, Ryan and Ha, Gavin and Sun, Mark GF and Griffith, Malachi and Moussavi, Alireza Heravi and Senz, Janine and Melnyk, Nataliya and others},
  journal={PLoS Comput Biol},
  volume={7},
  number={5},
  pages={e1001138},
  year={2011},
  publisher={Public Library of Science}
}

@article{benelli2012discovering,
  title={Discovering chimeric transcripts in paired-end RNA-seq data by using EricScript},
  author={Benelli, Matteo and Pescucci, Chiara and Marseglia, Giuseppina and Severgnini, Marco and Torricelli, Francesca and Magi, Alberto},
  journal={Bioinformatics},
  volume={28},
  number={24},
  pages={3232--3239},
  year={2012},
  publisher={Oxford Univ Press}
}

@article{jia2013soapfuse,
  title={SOAPfuse: an algorithm for identifying fusion transcripts from paired-end RNA-Seq data},
  author={Jia, Wenlong and Qiu, Kunlong and He, Minghui and Song, Pengfei and Zhou, Quan and Zhou, Feng and Yu, Yuan and Zhu, Dandan and Nickerson, Michael L and Wan, Shengqing and others},
  journal={Genome Biol},
  volume={14},
  number={2},
  pages={R12},
  year={2013}
}

@article{torres2014prada,
  title={PRADA: pipeline for RNA sequencing data analysis},
  author={Torres-Garc{\'\i}a, Wandaliz and Zheng, Siyuan and Sivachenko, Andrey and Vegesna, Rahulsimham and Wang, Qianghu and Yao, Rong and Berger, Michael F and Weinstein, John N and Getz, Gad and Verhaak, Roel GW},
  journal={Bioinformatics},
  pages={btu169},
  year={2014},
  publisher={Oxford Univ Press}
}

@article{fernandez2015identification,
  title={Identification of novel fusion genes in lung cancer using breakpoint assembly of transcriptome sequencing data},
  author={Fernandez-Cuesta, Lynnette and Sun, Ruping and Menon, Roopika and George, Julie and Lorenz, Susanne and Meza-Zepeda, Leonardo A and Peifer, Martin and Plenker, Dennis and Heuckmann, Johannes M and Leenders, Frauke and others},
  journal={Genome biology},
  volume={16},
  number={1},
  pages={1--11},
  year={2015},
  publisher={Springer}
}

@article{wang2013application,
  title={Application of next generation sequencing to human gene fusion detection: computational tools, features and perspectives},
  author={Wang, Qingguo and Xia, Junfeng and Jia, Peilin and Pao, William and Zhao, Zhongming},
  journal={Briefings in bioinformatics},
  volume={14},
  number={4},
  pages={506--519},
  year={2013},
  publisher={Oxford Univ Press}
}

@article{beccuti2013structure,
  title={The structure of state-of-art gene fusion-finder algorithms},
  author={Beccuti, Marco and Carrara, Matteo and Cordero, Francesca and Donatelli, Susanna and Calogero, Raffaele A},
  journal={Genome Bioinformatics},
  volume={1},
  number={2},
  year={2013}
}

@article{carrara2013state1,
  title={State of art fusion-finder algorithms are suitable to detect transcription-induced chimeras in normal tissues?},
  author={Carrara, Matteo and Beccuti, Marco and Cavallo, Federica and Donatelli, Susanna and Lazzarato, Fulvio and Cordero, Francesca and Calogero, Raffaele A},
  journal={BMC bioinformatics},
  volume={14},
  number={7},
  pages={1},
  year={2013},
  publisher={BioMed Central}
}

@article{carrara2013state2,
  title={State-of-the-art fusion-finder algorithms sensitivity and specificity},
  author={Carrara, Matteo and Beccuti, Marco and Lazzarato, Fulvio and Cavallo, Federica and Cordero, Francesca and Donatelli, Susanna and Calogero, Raffaele A},
  journal={BioMed research international},
  volume={2013},
  year={2013},
  publisher={Hindawi Publishing Corporation}
}


@article{marco2012gem,
  title={The GEM mapper: fast, accurate and versatile alignment by filtration},
  author={Marco-Sola, Santiago and Sammeth, Michael and Guig{\'o}, Roderic and Ribeca, Paolo},
  journal={Nature methods},
  volume={9},
  number={12},
  pages={1185--1188},
  year={2012},
  publisher={Nature Publishing Group}
}

@article{edgren2011identification,
  title={Identification of fusion genes in breast cancer by paired-end RNA-sequencing},
  author={Edgren, Henrik and Murumagi, Astrid and Kangaspeska, Sara and Nicorici, Daniel and Hongisto, Vesa and Kleivi, Kristine and Rye, Inga H and Nyberg, Sandra and Wolf, Maija and Borresen-Dale, Anne-Lise and others},
  journal={Genome Biol},
  volume={12},
  number={1},
  pages={R6},
  year={2011}
}


@article{harrow2012gencode,
  title={GENCODE: the reference human genome annotation for The ENCODE Project},
  author={Harrow, Jennifer and Frankish, Adam and Gonzalez, Jose M and Tapanari, Electra and Diekhans, Mark and Kokocinski, Felix and Aken, Bronwen L and Barrell, Daniel and Zadissa, Amonida and Searle, Stephen and others},
  journal={Genome research},
  volume={22},
  number={9},
  pages={1760--1774},
  year={2012},
  publisher={Cold Spring Harbor Lab}
}

@article{djebali2012landscape,
  title={Landscape of transcription in human cells},
  author={Djebali, Sarah and Davis, Carrie A and Merkel, Angelika and Dobin, Alex and Lassmann, Timo and Mortazavi, Ali and Tanzer, Andrea and Lagarde, Julien and Lin, Wei and Schlesinger, Felix and others},
  journal={Nature},
  volume={489},
  number={7414},
  pages={101--108},
  year={2012},
  publisher={Nature Publishing Group}
}

@article{huang2012art,
  title={ART: a next-generation sequencing read simulator},
  author={Huang, Weichun and Li, Leping and Myers, Jason R and Marth, Gabor T},
  journal={Bioinformatics},
  volume={28},
  number={4},
  pages={593--594},
  year={2012},
  publisher={Oxford Univ Press}
}

@article{kent2002blat,
  title={BLAT: the BLAST-like alignment tool},
  author={Kent, W James},
  journal={Genome research},
  volume={12},
  number={4},
  pages={656--664},
  year={2002},
  publisher={Cold Spring Harbor Lab}
}

@article{kangaspeska2012reanalysis,
  title={Reanalysis of RNA-sequencing data reveals several additional fusion genes with multiple isoforms},
  author={Kangaspeska, Sara and Hultsch, Susanne and Edgren, Henrik and Nicorici, Daniel and Murum{\"a}gi, Astrid and Kallioniemi, Olli},
  journal={PloS one},
  volume={7},
  number={10},
  pages={e48745},
  year={2012},
  publisher={Public Library of Science}
}

@article{kelley2015phyre2,
  title={The Phyre2 web portal for protein modeling, prediction and analysis},
  author={Kelley, Lawrence A and Mezulis, Stefans and Yates, Christopher M and Wass, Mark N and Sternberg, Michael JE},
  journal={Nature protocols},
  volume={10},
  number={6},
  pages={845--858},
  year={2015},
  publisher={Nature Publishing Group}
}

@article{gill2004sumo,
title={SUMO and ubiquitin in the nucleus: different functions, similar mechanisms?},
author={Gill, Grace},
journal={Genes \& development},
volume={18},
number={17},
pages={2046--2059},
year={2004},
publisher={Cold Spring Harbor Lab}
}

@article{johnson2004protein,
title={Protein modification by SUMO},
author={Johnson, Erica S},
journal={Annual review of biochemistry},
volume={73},
number={1},
pages={355--382},
year={2004},
publisher={Annual Reviews 4139 El Camino Way, PO Box 10139, Palo Alto, CA 94303-0139, USA}
}

@article{dawid1998lim,
  title={LIM domains: multiple roles as adapters and functional modifiers in protein interactions},
  author={Dawid, Igor B and Breen, Joseph J and Toyama, Reiko},
  journal={Trends in Genetics},
  volume={14},
  number={4},
  pages={156--162},
  year={1998},
  publisher={Elsevier}
}

@article{brogna2009nonsense,
  title={Nonsense-mediated mRNA decay (NMD) mechanisms},
  author={Brogna, Saverio and Wen, Jikai},
  journal={Nature structural \& molecular biology},
  volume={16},
  number={2},
  pages={107--113},
  year={2009},
  publisher={Nature Publishing Group}
}

@article{pervouchine2015enhanced,
  title={Enhanced transcriptome maps from multiple mouse tissues reveal evolutionary constraint in gene expression},
  author={Pervouchine, Dmitri D and Djebali, Sarah and Breschi, Alessandra and Davis, Carrie A and Barja, Pablo Prieto and Dobin, Alex and Tanzer, Andrea and Lagarde, Julien and Zaleski, Chris and See, Lei-Hoon and others},
  journal={Nature communications},
  volume={6},
  year={2015},
  publisher={Nature Publishing Group}
}

@article{yue2014comparative,
  title={A comparative encyclopedia of DNA elements in the mouse genome},
  author={Yue, Feng and Cheng, Yong and Breschi, Alessandra and Vierstra, Jeff and Wu, Weisheng and Ryba, Tyrone and Sandstrom, Richard and Ma, Zhihai and Davis, Carrie and Pope, Benjamin D and others},
  journal={Nature},
  volume={515},
  number={7527},
  pages={355--364},
  year={2014},
  publisher={Nature Publishing Group}
}
