# Supplementary material for: ChimPipe: accurate detection of fusion genes and transcription-induced chimeras from RNA-seq data
Source: BMC Genomics. 2017 Jan 3;18:7. doi: 10.1186/s12864-016-3404-9 (PMC5209911; doi:10.1186/s12864-016-3404-9)
Supplement: Additional file 2 — Simulated data (TAR.GZ 7.4Gb) [file 12864_2016_3404_MOESM2_ESM.tar › BMCGx_december2016/README]

- source files for main manuscript text and tables:
  -> main.full.tex / main.full.bbl / refs.bib /  GenBio.bst 
- new Additional file 1:
  -> som.all.pdf  
