# Supplementary material for: ChimPipe: accurate detection of fusion genes and transcription-induced chimeras from RNA-seq data
Source: BMC Genomics. 2017 Jan 3;18:7. doi: 10.1186/s12864-016-3404-9 (PMC5209911; doi:10.1186/s12864-016-3404-9)
Supplement: Additional file 2 — Simulated data (TAR.GZ 7.4Gb) [file 12864_2016_3404_MOESM2_ESM.tar › BMCGx_december2016/main.full.bbl]

\begin{thebibliography}{10}
\expandafter\ifx\csname urlstyle\endcsname\relax
  \providecommand{\doi}[1]{doi:\discretionary{}{}{}#1}\else
  \providecommand{\doi}{doi:\discretionary{}{}{}\begingroup
  \urlstyle{rm}\Url}\fi

\bibitem{gingeras2009implications}
Gingeras TR.
\newblock Implications of chimaeric non-co-linear transcripts.
\newblock Nature . 2009; 461:206--211.

\bibitem{mitelman2007impact}
Mitelman F, Johansson B, Mertens F.
\newblock The impact of translocations and gene fusions on cancer causation.
\newblock Nature Reviews Cancer . 2007; 7:233--245.

\bibitem{akiva2006transcription}
Akiva P, Toporik A, Edelheit S, Peretz Y, Diber A, Shemesh R, et~al.
\newblock Transcription-mediated gene fusion in the human genome.
\newblock Genome research . 2006; 16:30--36.

\bibitem{parra2006tandem}
Parra G, Reymond A, Dabbouseh N, Dermitzakis ET, Castelo R, Thomson TM, et~al.
\newblock Tandem chimerism as a means to increase protein complexity in the
  human genome.
\newblock Genome research . 2006; 16:37--44.

\bibitem{unneberg2007tentative}
Unneberg P, Claverie JM.
\newblock Tentative mapping of transcription-induced interchromosomal
  interaction using chimeric EST and mRNA data.
\newblock PLoS One . 2007; 2:e254.

\bibitem{birney2007identification}
Birney E, Stamatoyannopoulos JA, Dutta A, Guig{\'o} R, Gingeras TR, Margulies
  EH, et~al.
\newblock Identification and analysis of functional elements in 1\% of the
  human genome by the ENCODE pilot project.
\newblock Nature . 2007; 447:799--816.

\bibitem{denoeud2007prominent}
Denoeud F, Kapranov P, Ucla C, Frankish A, Castelo R, Drenkow J, et~al.
\newblock Prominent use of distal 5 \' transcription start sites and discovery
  of a large number of additional exons in ENCODE regions.
\newblock Genome research . 2007; 17:746--759.

\bibitem{djebali2008efficient}
Djebali S, Kapranov P, Foissac S, Lagarde J, Reymond A, Ucla C, et~al.
\newblock Efficient targeted transcript discovery via array-based normalization
  of RACE libraries.
\newblock Nature methods . 2008; 5:629--635.

\bibitem{djebali2012evidence}
Djebali S, Lagarde J, Kapranov P, Lacroix V, Borel C, Mudge JM, et~al.
\newblock Evidence for transcript networks composed of chimeric RNAs in human
  cells.
\newblock PLoS One . 2012; 7:e28213.

\bibitem{frenkel2012chimeras}
Frenkel-Morgenstern M, Lacroix V, Ezkurdia I, Levin Y, Gabashvili A, Prilusky
  J, et~al.
\newblock Chimeras taking shape: potential functions of proteins encoded by
  chimeric RNA transcripts.
\newblock Genome research . 2012; 22:1231--1242.

\bibitem{hernandez2013intron}
Hern{\'a}ndez-Torres F, Rastrojo A, Aguado B.
\newblock Intron retention and transcript chimerism conserved across mammals:
  Ly6g5b and Csnk2b-Ly6g5b as examples.
\newblock BMC genomics . 2013; 14:1.

\bibitem{prakash2010expression}
Prakash T, Sharma VK, Adati N, Ozawa R, Kumar N, Nishida Y, et~al.
\newblock Expression of conjoined genes: another mechanism for gene regulation
  in eukaryotes.
\newblock PloS one . 2010; 5:e13284.

\bibitem{li2008neoplastic}
Li H, Wang J, Mor G, Sklar J.
\newblock A neoplastic gene fusion mimics trans-splicing of RNAs in normal
  human cells.
\newblock Science . 2008; 321:1357--1361.

\bibitem{kannan2011recurrent}
Kannan K, Wang L, Wang J, Ittmann MM, Li W, Yen L.
\newblock Recurrent chimeric RNAs enriched in human prostate cancer identified
  by deep sequencing.
\newblock Proceedings of the National Academy of Sciences . 2011;
  108:9172--9177.

\bibitem{wu2014integrative}
Wu CS, Yu CY, Chuang CY, Hsiao M, Kao CF, Kuo HC, et~al.
\newblock Integrative transcriptome sequencing identifies trans-splicing events
  with important roles in human embryonic stem cell pluripotency.
\newblock Genome research . 2014; 24:25--36.

\bibitem{rickman2009slc45a3}
Rickman DS, Pflueger D, Moss B, VanDoren VE, Chen CX, de~la Taille A, et~al.
\newblock SLC45A3-ELK4 is a novel and frequent erythroblast
  transformation--specific fusion transcript in prostate cancer.
\newblock Cancer research . 2009; 69:2734--2738.

\bibitem{li2009short}
Li X, Zhao L, Jiang H, Wang W.
\newblock Short homologous sequences are strongly associated with the
  generation of chimeric RNAs in eukaryotes.
\newblock Journal of molecular evolution . 2009; 68:56--65.

\bibitem{cocquet2006reverse}
Cocquet J, Chong A, Zhang G, Veitia RA.
\newblock Reverse transcriptase template switching and false alternative
  transcripts.
\newblock Genomics . 2006; 88:127--131.

\bibitem{houseley2010apparent}
Houseley J, Tollervey D.
\newblock Apparent non-canonical trans-splicing is generated by reverse
  transcriptase in vitro.
\newblock PLoS One . 2010; 5:e12271.

\bibitem{greger2014tandem}
Greger L, Su J, Rung J, Ferreira PG, Lappalainen T, Dermitzakis ET, et~al.
\newblock Tandem RNA chimeras contribute to transcriptome diversity in human
  population and are associated with intronic genetic variants.
\newblock PloS one . 2014; 9:e104567.

\bibitem{nowell1960minute}
Nowell PC.
\newblock A minute chromosome in human granulocytic leukemia.
\newblock Science . 1960; 132:1497--1501.

\bibitem{tomlins2005recurrent}
Tomlins SA, Rhodes DR, Perner S, Dhanasekaran SM, Mehra R, Sun XW, et~al.
\newblock Recurrent fusion of TMPRSS2 and ETS transcription factor genes in
  prostate cancer.
\newblock Science . 2005; 310:644--648.

\bibitem{tomlins2007distinct}
Tomlins SA, Laxman B, Dhanasekaran SM, Helgeson BE, Cao X, Morris DS, et~al.
\newblock Distinct classes of chromosomal rearrangements create oncogenic ETS
  gene fusions in prostate cancer.
\newblock Nature . 2007; 448:595--599.

\bibitem{maher2009chimeric}
Maher CA, Palanisamy N, Brenner JC, Cao X, Kalyana-Sundaram S, Luo S, et~al.
\newblock Chimeric transcript discovery by paired-end transcriptome sequencing.
\newblock Proceedings of the National Academy of Sciences . 2009;
  106:12353--12358.

\bibitem{berger2010integrative}
Berger MF, Levin JZ, Vijayendran K, Sivachenko A, Adiconis X, Maguire J, et~al.
\newblock Integrative analysis of the melanoma transcriptome.
\newblock Genome research . 2010; 20:413--427.

\bibitem{zhang2012chimeric}
Zhang Y, Gong M, Yuan H, Park HG, Frierson HF, Li H.
\newblock Chimeric transcript generated by cis-splicing of adjacent genes
  regulates prostate cancer cell proliferation.
\newblock Cancer discovery . 2012; 2:598--607.

\bibitem{pflueger2015functional}
Pflueger D, Mittmann C, Dehler S, Rubin MA, Moch H, Schraml P.
\newblock Functional characterization of BC039389-GATM and KLK4-KRSP1 chimeric
  read-through transcripts which are up-regulated in renal cell cancer.
\newblock BMC genomics . 2015; 16:1.

\bibitem{grosso2015pervasive}
Grosso AR, Leite AP, Carvalho S, Matos MR, Martins FB, V{\'\i}tor AC, et~al.
\newblock Pervasive transcription read-through promotes aberrant expression of
  oncogenes and RNA chimeras in renal carcinoma.
\newblock Elife . 2015; 4:e09214.

\bibitem{ferreira2014transcriptome}
Ferreira PG, Jares P, Rico D, G{\'o}mez-L{\'o}pez G, Mart{\'\i}nez-Trillos A,
  Villamor N, et~al.
\newblock Transcriptome characterization by RNA sequencing identifies a major
  molecular and clinical subdivision in chronic lymphocytic leukemia.
\newblock Genome research . 2014; 24:212--226.

\bibitem{babiceanu2016recurrent}
Babiceanu M, Qin F, Xie Z, Jia Y, Lopez K, Janus N, et~al.
\newblock Recurrent chimeric fusion RNAs in non-cancer tissues and cells.
\newblock Nucleic acids research . 2016; p. gkw032.

\bibitem{sboner2010fusionseq}
Sboner A, Habegger L, Pflueger D, Terry S, Chen DZ, Rozowsky JS, et~al.
\newblock FusionSeq: a modular framework for finding gene fusions by analyzing
  paired-end RNA-sequencing data.
\newblock Genome Biol . 2010; 11:R104.

\bibitem{kim2011tophat}
Kim D, Salzberg SL.
\newblock TopHat-Fusion: an algorithm for discovery of novel fusion
  transcripts.
\newblock Genome Biol . 2011; 12:R72.

\bibitem{ge2011fusionmap}
Ge H, Liu K, Juan T, Fang F, Newman M, Hoeck W.
\newblock FusionMap: detecting fusion genes from next-generation sequencing
  data at base-pair resolution.
\newblock Bioinformatics . 2011; 27:1922--1928.

\bibitem{iyer2011chimerascan}
Iyer MK, Chinnaiyan AM, Maher CA.
\newblock ChimeraScan: a tool for identifying chimeric transcription in
  sequencing data.
\newblock Bioinformatics . 2011; 27:2903--2904.

\bibitem{mcpherson2011defuse}
McPherson A, Hormozdiari F, Zayed A, Giuliany R, Ha G, Sun MG, et~al.
\newblock deFuse: an algorithm for gene fusion discovery in tumor RNA-Seq data.
\newblock PLoS Comput Biol . 2011; 7:e1001138.

\bibitem{benelli2012discovering}
Benelli M, Pescucci C, Marseglia G, Severgnini M, Torricelli F, Magi A.
\newblock Discovering chimeric transcripts in paired-end RNA-seq data by using
  EricScript.
\newblock Bioinformatics . 2012; 28:3232--3239.

\bibitem{jia2013soapfuse}
Jia W, Qiu K, He M, Song P, Zhou Q, Zhou F, et~al.
\newblock SOAPfuse: an algorithm for identifying fusion transcripts from
  paired-end RNA-Seq data.
\newblock Genome Biol . 2013; 14:R12.

\bibitem{torres2014prada}
Torres-Garc{\'\i}a W, Zheng S, Sivachenko A, Vegesna R, Wang Q, Yao R, et~al.
\newblock PRADA: pipeline for RNA sequencing data analysis.
\newblock Bioinformatics . 2014; p. btu169.

\bibitem{fernandez2015identification}
Fernandez-Cuesta L, Sun R, Menon R, George J, Lorenz S, Meza-Zepeda LA, et~al.
\newblock Identification of novel fusion genes in lung cancer using breakpoint
  assembly of transcriptome sequencing data.
\newblock Genome biology . 2015; 16:1--11.

\bibitem{wang2013application}
Wang Q, Xia J, Jia P, Pao W, Zhao Z.
\newblock Application of next generation sequencing to human gene fusion
  detection: computational tools, features and perspectives.
\newblock Briefings in bioinformatics . 2013; 14:506--519.

\bibitem{beccuti2013structure}
Beccuti M, Carrara M, Cordero F, Donatelli S, Calogero RA.
\newblock The structure of state-of-art gene fusion-finder algorithms.
\newblock Genome Bioinformatics . 2013; 1.

\bibitem{carrara2013state1}
Carrara M, Beccuti M, Cavallo F, Donatelli S, Lazzarato F, Cordero F, et~al.
\newblock State of art fusion-finder algorithms are suitable to detect
  transcription-induced chimeras in normal tissues?
\newblock BMC bioinformatics . 2013; 14:1.

\bibitem{carrara2013state2}
Carrara M, Beccuti M, Lazzarato F, Cavallo F, Cordero F, Donatelli S, et~al.
\newblock State-of-the-art fusion-finder algorithms sensitivity and
  specificity.
\newblock BioMed research international . 2013; 2013.

\bibitem{marco2012gem}
Marco-Sola S, Sammeth M, Guig{\'o} R, Ribeca P.
\newblock The GEM mapper: fast, accurate and versatile alignment by filtration.
\newblock Nature methods . 2012; 9:1185--1188.

\bibitem{edgren2011identification}
Edgren H, Murumagi A, Kangaspeska S, Nicorici D, Hongisto V, Kleivi K, et~al.
\newblock Identification of fusion genes in breast cancer by paired-end
  RNA-sequencing.
\newblock Genome Biol . 2011; 12:R6.

\bibitem{harrow2012gencode}
Harrow J, Frankish A, Gonzalez JM, Tapanari E, Diekhans M, Kokocinski F, et~al.
\newblock GENCODE: the reference human genome annotation for The ENCODE
  Project.
\newblock Genome research . 2012; 22:1760--1774.

\bibitem{djebali2012landscape}
Djebali S, Davis CA, Merkel A, Dobin A, Lassmann T, Mortazavi A, et~al.
\newblock Landscape of transcription in human cells.
\newblock Nature . 2012; 489:101--108.

\bibitem{huang2012art}
Huang W, Li L, Myers JR, Marth GT.
\newblock ART: a next-generation sequencing read simulator.
\newblock Bioinformatics . 2012; 28:593--594.

\bibitem{kangaspeska2012reanalysis}
Kangaspeska S, Hultsch S, Edgren H, Nicorici D, Murum{\"a}gi A, Kallioniemi O.
\newblock Reanalysis of RNA-sequencing data reveals several additional fusion
  genes with multiple isoforms.
\newblock PloS one . 2012; 7:e48745.

\bibitem{kent2002blat}
Kent WJ.
\newblock BLAT: the BLAST-like alignment tool.
\newblock Genome research . 2002; 12:656--664.

\bibitem{kelley2015phyre2}
Kelley LA, Mezulis S, Yates CM, Wass MN, Sternberg MJ.
\newblock The Phyre2 web portal for protein modeling, prediction and analysis.
\newblock Nature protocols . 2015; 10:845--858.

\bibitem{gill2004sumo}
Gill G.
\newblock SUMO and ubiquitin in the nucleus: different functions, similar
  mechanisms?
\newblock Genes \& development . 2004; 18:2046--2059.

\bibitem{johnson2004protein}
Johnson ES.
\newblock Protein modification by SUMO.
\newblock Annual review of biochemistry . 2004; 73:355--382.

\bibitem{dawid1998lim}
Dawid IB, Breen JJ, Toyama R.
\newblock LIM domains: multiple roles as adapters and functional modifiers in
  protein interactions.
\newblock Trends in Genetics . 1998; 14:156--162.

\bibitem{brogna2009nonsense}
Brogna S, Wen J.
\newblock Nonsense-mediated mRNA decay (NMD) mechanisms.
\newblock Nature structural \& molecular biology . 2009; 16:107--113.

\bibitem{pervouchine2015enhanced}
Pervouchine DD, Djebali S, Breschi A, Davis CA, Barja PP, Dobin A, et~al.
\newblock Enhanced transcriptome maps from multiple mouse tissues reveal
  evolutionary constraint in gene expression.
\newblock Nature communications . 2015; 6.

\bibitem{yue2014comparative}
Yue F, Cheng Y, Breschi A, Vierstra J, Wu W, Ryba T, et~al.
\newblock A comparative encyclopedia of DNA elements in the mouse genome.
\newblock Nature . 2014; 515:355--364.

\end{thebibliography}
