# Supplementary material for: ChimPipe: accurate detection of fusion genes and transcription-induced chimeras from RNA-seq data
Source: BMC Genomics. 2017 Jan 3;18:7. doi: 10.1186/s12864-016-3404-9 (PMC5209911; doi:10.1186/s12864-016-3404-9)
Supplement: Additional file 3 — ENCODE read-through and intra-chromosomal chimeras (TSV 102kb) [file 12864_2016_3404_MOESM3_ESM.tsv]

junc_id	beg	end	samechrstr	okgxorder	dist	ss1	ss2	gnlist1	gnlist2	gnname1	gnname2	gnbt1	gnbt2	SK-N-SH_RA:4	AG04450:4	MCF-7:4	H1-hESC:7	GM12878:9	A549:4	HUVEC:11	NHEK:13	HepG2:11	BJ:2	NHLF:4	HSMM:4	K562:16	HeLa-S3:11	HMEC:2	A549:cell:longPolyA:1	A549:cell:longPolyA:2	AG04450:cell:longPolyA:1	AG04450:cell:longPolyA:2	GM12878:cell:longPolyA:1	GM12878:cell:longPolyA:2	H1-hESC:cell:longPolyA:1	H1-hESC:cell:longPolyA:2	HSMM:cell:longPolyA:1	HSMM:cell:longPolyA:2	HUVEC:cell:longPolyA:1	HUVEC:cell:longPolyA:2	HeLa-S3:cell:longPolyA:1	HeLa-S3:cell:longPolyA:2	HepG2:cell:longPolyA:1	HepG2:cell:longPolyA:2	K562:cell:longPolyA:1	K562:cell:longPolyA:2	MCF-7:cell:longPolyA:1	MCF-7:cell:longPolyA:2	NHEK:cell:longPolyA:1
chr6_44200165_+:chr6_44216367_+	44200091	44216441	1	1	16202	GT	AG	ENSG00000112759.12	ENSG00000096384.15	SLC29A1	HSP90AB1	protein_coding	protein_coding	8.25:0.75	6.25:0.75	3.25:0.5	3.14286:0.428571	3.66667:0.666667	14.75:4.25	10.2727:7.09091	0.384615:0	6.18182:2	2.5:0	4:0.5	3.5:1.25	2.6875:0.5625	8.27273:3.54545	0:0	0:0	0:0	0:0	0:0	0:0	0:0	0:0	0:0	0:0	0:0	0:0	0:0	0:0	0:0	0:0	0:0	0:0	0:0	67:147	68:116	0:0
chr6_27799126_-:chr6_26285547_-	27799201	26285473	1	1	1513579	GT	AG	ENSG00000197914.2	ENSG00000158406.2	HIST1H4K	HIST1H4H	protein_coding	protein_coding	20.75:0	23.25:0	13.75:2	22.1429:3.85714	33.5556:6.33333	29.75:0	15.4545:0.818182	7.07692:0	22.3636:0.727273	33.5:0	3.25:0	4.5:0	25.625:1.1875	23.5455:3.09091	0:0	21:7	24:5	13:2	9:1	0:0	13:0	5:0	6:0	0:0	14:5	14:22	11:9	15:4	12:6	9:2	0:0	0:0	14:0	4:2	9:0	0:0
chr14_77893715_-:chr14_77880470_-	77893776	77880398	1	1	13245	GT	AG	ENSG00000151445.11	ENSG00000165555.5	VIPAS39	NOXRED1	protein_coding	protein_coding	3.5:0.75	0.25:0.25	1.25:3.25	0.428571:0.142857	0.777778:1.77778	1:0.5	0.727273:0.363636	2.84615:2.46154	0.818182:0.909091	0:0	0:0	0.25:0.75	0.5:0.5	0.454545:0.0909091	0:0	0:0	14:0	7:0	12:0	11:0	23:0	8:0	0:0	0:0	0:0	0:0	1:0	6:0	12:0	20:0	0:0	28:0	28:0	11:0	3:0	0:0
chr3_52325127_+:chr3_52350471_+	52325054	52350545	1	1	25344	GT	AG	ENSG00000168237.13	ENSG00000114841.13	GLYCTK	DNAH1	protein_coding	protein_coding	6.75:0.25	10:1	2.75:3	0.857143:0.428571	6.66667:6.11111	5.25:0.25	6.54545:6.81818	3.69231:1.61538	4.09091:2.90909	2.5:0.5	3.75:3.75	2.5:2	5.875:0.6875	9.90909:1.36364	2.5:0.5	2:0	1:2	1:1	0:0	2:0	2:0	0:0	0:0	1:3	0:0	0:0	0:0	1:0	0:0	2:0	0:0	0:0	1:0	4:13	0:0	2:3
chr3_10011403_-:chr3_9991856_-	10011477	9991796	1	1	19547	GT	AG	ENSG00000125037.8	ENSG00000163704.7	EMC3	PRRT3	protein_coding	protein_coding	3.5:0	0.75:0	2.5:0	2.57143:1.71429	1.88889:0.444444	0.75:0	1.36364:0	1.07692:0.153846	1.09091:0	0:0	3.5:1	1.75:0.5	7.0625:2.25	0.363636:0	2:3	7:0	7:0	17:2	16:1	4:0	10:0	0:0	0:0	3:6	5:2	3:6	5:4	10:0	4:0	2:2	0:0	7:0	4:0	3:3	7:9	13:0
chr6_26216641_-:chr6_26043654_-	26216715	26043579	1	1	172987	GC	AG	ENSG00000187990.4	ENSG00000196226.2	HIST1H2BG	HIST1H2BB	protein_coding	protein_coding	7:0	7.75:0	1:0	5.71429:0	12.6667:2.44444	5.75:0	6.18182:0	2.07692:0	6.72727:0.181818	16:0	1.5:0	1:0	0:0	10:0.727273	0.5:0	3:0	0:0	0:0	0:0	4:0	5:1	4:0	5:7	3:2	4:0	0:0	7:0	0:0	0:0	4:0	0:0	12:3	11:2	5:0	5:0	0:0
chr3_15604865_-:chr3_15531144_-	15604939	15531070	1	1	73721	GT	AG	ENSG00000131373.10	ENSG00000206561.8	HACL1	COLQ	protein_coding	protein_coding	6.75:5.75	2.75:2.25	0.25:0	8.42857:9	7.33333:6	6:8.75	6.90909:7.18182	1.92308:2.46154	1.27273:1	0.5:1	0.75:1.25	3:5.25	1:0.3125	2.54545:1.09091	0:0	0:0	1:0	0:0	0:0	0:0	0:0	0:0	0:0	0:0	0:0	0:0	0:0	0:0	6:0	2:0	0:0	0:0	0:0	0:0	4:0	0:0
chr12_109041177_-:chr12_109018088_-	109041252	109018014	1	1	23089	GT	AG	ENSG00000110880.6	ENSG00000110876.8	CORO1C	SELPLG	protein_coding	protein_coding	1:0	8.5:14	0:0	0:0	1.22222:4	0:0	0.545455:0.545455	1.84615:2	0:0	1:3	5.5:15.5	9.75:87.75	0.25:0	0.0909091:0	2.5:3.5	4:1	5:3	0:0	4:5	0:0	10:2	5:7	8:14	6:5	6:16	5:2	5:6	0:0	0:0	2:3	0:0	2:2	0:0	0:0	0:0	0:0
chr19_1274439_+:chr19_1277182_+	1274365	1277257	1	1	2743	GT	AG	ENSG00000099622.9	ENSG00000228300.9	CIRBP	C19orf24	protein_coding	protein_coding	10.25:3	6.5:2	5:2.75	8.42857:3.42857	7.55556:4.88889	4.5:1	12.0909:9.63636	4.84615:2.38462	8:4.54545	0:0	7:8.25	8.25:5	7.5:3.75	8.36364:4.09091	9:4	0:0	0:0	13:28	16:14	0:0	0:0	0:0	0:0	18:248	21:103	0:0	0:0	0:0	0:0	0:0	0:0	0:0	4:0	0:0	0:0	0:0
chr21_45548507_+:chr21_45555942_+	45548435	45556016	1	1	7435	GT	AG	ENSG00000241945.3	ENSG00000160221.12	PWP2	C21orf33	protein_coding	protein_coding	0:0	2.25:0.25	0:0	1.42857:1.57143	0.555556:0	1.25:0	0.545455:0.363636	3.53846:2.23077	1:1.27273	0:0	0:0	2.25:2.75	0.375:0.375	1.81818:2.72727	3:0.5	8:0	10:4	15:4	11:4	5:0	12:3	13:5	17:11	20:17	13:3	28:10	19:11	0:0	4:1	20:1	0:0	6:1	6:0	11:5	9:6	8:1
chr19_41282984_+:chr19_41285924_+	41282910	41285996	1	1	2940	GT	AG	ENSG00000261857.2	ENSG00000167578.12	MIA	RAB4B	protein_coding	protein_coding	0.75:0	0.75:0	0:0	0.142857:0	0.777778:0	0.25:0	0.818182:0	0.615385:0.0769231	0.181818:0	0:0	0.25:0	0:0	0.25:0.0625	0.181818:0	11.5:3.5	3:0	0:0	4:1	0:0	0:0	0:0	4:1	0:0	3:9	6:2	0:0	0:0	0:0	0:0	0:0	0:0	0:0	0:0	0:0	0:0	3:5
chr18_47799047_-:chr18_47788589_-	47799112	47788514	1	1	10458	GT	AG	ENSG00000141644.13	ENSG00000172361.5	MBD1	CCDC11	protein_coding	protein_coding	1.75:0.25	2.25:0	0:0	0.142857:0.428571	2:0.666667	0.25:0	0.0909091:0.0909091	1.76923:0.0769231	0.909091:0.454545	0:0	1.25:0.75	0.75:0.5	9.0625:2.9375	12.7273:6.63636	1:2.5	0:0	1:0	2:0	1:0	1:0	1:0	0:0	0:0	0:0	0:0	2:0	1:0	0:0	0:0	0:0	0:0	0:0	0:0	0:0	0:0	3:0
chr16_67902502_+:chr16_67909848_+	67902426	67909922	1	1	7346	GT	AG	ENSG00000102898.7	ENSG00000038358.10	NUTF2	EDC4	protein_coding	protein_coding	5.5:0.25	3.25:0	6.5:0.25	4.14286:1.14286	1.33333:0	3.75:0	4.18182:1.09091	3.69231:0.461538	2.81818:0.636364	10.5:0	0:0	3.25:0	3.375:1	0:0	4:1.5	0:0	0:0	3:0	6:0	6:1	4:0	0:0	0:0	3:2	0:0	0:0	0:0	17:8	19:12	3:0	0:0	15:3	16:2	0:0	0:0	3:0
chr1_156713444_-:chr1_156711380_-	156713518	156711310	1	1	2064	GT	AG	ENSG00000143321.14	ENSG00000143314.8	HDGF	MRPL24	protein_coding	protein_coding	2.5:0.25	1.5:0	7.75:4.75	1.85714:0	1.66667:0.888889	1.75:0.5	2.90909:3	4.53846:1.92308	0.545455:0.0909091	0.5:0	4:1.75	6:5.25	0.875:0.125	2.36364:0.545455	4:1	0:0	0:0	0:0	0:0	0:0	0:0	0:0	10:0	13:0	0:0	0:0	0:0	0:0	0:0	11:1	0:0	9:0	0:0	14:1	12:0	0:0
chr7_56170560_-:chr7_56156668_-	56170634	56156594	1	1	13892	GT	AG	ENSG00000106153.12	ENSG00000164776.5	CHCHD2	PHKG1	protein_coding	protein_coding	8:1.75	1.25:0.25	6:1	1:0	10:0.777778	4.5:0	4.36364:1.09091	3.07692:0.538462	2.18182:1	0:0	6.5:0	2.75:0.25	8.125:1.875	3.90909:0.727273	0:0	0:0	7:2	6:0	0:0	3:0	4:1	3:0	2:0	11:10	13:11	0:0	2:0	3:0	2:0	2:0	0:0	3:0	0:0	13:11	18:8	13:0
chr6_26216809_-:chr6_26043822_-	26216885	26043748	1	1	172987	GC	AG	ENSG00000187990.4	ENSG00000196226.2	HIST1H2BG	HIST1H2BB	protein_coding	protein_coding	1.5:0	3.5:0	4:2.25	14:16.4286	13.1111:10.8889	0.75:0	5.63636:0.272727	1.76923:0.384615	6.54545:0.0909091	2.5:0	0.75:0.25	0.75:0	5.375:5.0625	7.54545:0.636364	0:0	0:0	12:0	0:0	5:1	11:0	21:0	0:0	0:0	11:1	0:0	20:4	0:0	0:0	7:0	0:0	0:0	0:0	17:0	11:1	13:3	0:0
chr19_34957919_+:chr19_34981281_+	34957845	34981355	1	1	23362	GT	AG	ENSG00000126261.8	ENSG00000142279.8	UBA2	WTIP	protein_coding	protein_coding	7.25:0.5	3:0.25	3.5:0.75	2.28571:0.714286	3.11111:1.55556	12.5:0.75	4.18182:1.54545	2.23077:0.153846	2.45455:0.181818	3:0	2.25:1.25	4:5.25	7.125:1.1875	6.63636:1.72727	6:2.5	0:0	0:0	0:0	2:0	0:0	1:0	3:0	2:0	0:0	0:0	0:0	2:0	0:0	3:0	0:0	0:0	3:0	1:0	2:0	1:0	3:0
chr1_43850717_-:chr1_43831294_-	43850784	43831217	1	1	19423	GT	AG	ENSG00000159479.12	ENSG00000066322.8	MED8	ELOVL1	protein_coding	protein_coding	2.75:1	2.25:0.5	2:0.75	3.42857:2.14286	0.888889:0.888889	1.5:0	2.36364:2.36364	1.30769:0.307692	2.63636:2.63636	0.5:0	2.75:0.75	2.25:1	4.75:1.6875	1.81818:0.0909091	1.5:0	12:0	20:3	4:0	8:1	6:0	7:3	4:0	0:0	6:17	8:4	6:4	6:2	5:1	12:1	0:0	0:0	12:0	11:1	6:1	6:2	7:0
chr6_31654957_-:chr6_31651118_-	31655031	31651044	1	1	3839	GT	AG	ENSG00000204427.7	ENSG00000204428.8	ABHD16A	LY6G5C	protein_coding	protein_coding	3.75:2.25	0.25:0	0:0	0.285714:0.285714	3.11111:2	2:0.75	3.27273:1.09091	0.923077:0	1.09091:0.363636	0:0	2.75:0.75	7:3	2.5:0.4375	0.272727:0	2.5:1.5	0:0	6:0	5:0	4:2	0:0	2:1	2:9	8:1	8:2	1:2	4:2	2:0	0:0	1:0	0:0	0:0	4:0	6:0	7:3	1:0	3:0
chr20_3802940_+:chr20_3835205_+	3802867	3835279	1	1	32265	GT	AG	ENSG00000125843.6	ENSG00000088888.13	AP5S1	MAVS	protein_coding	protein_coding	1.5:0.75	5:1	4.25:1.25	3.42857:0.857143	1.22222:0.333333	7:3.25	4.81818:1.72727	4.61538:0.692308	2.72727:0.545455	12:2.5	4.5:6.5	2.25:2.25	4.3125:1.875	5.36364:1.27273	6:3.5	4:3	0:0	0:0	0:0	4:0	3:6	2:2	0:0	15:8	13:4	4:1	5:1	0:0	0:0	0:0	0:0	4:0	5:1	0:0	0:0	3:0
chr2_54093222_-:chr2_54087336_-	54093296	54087263	1	1	5886	GT	AG	ENSG00000068878.10	ENSG00000270898.1	PSME4	ASB3	protein_coding	protein_coding	0:0	1.25:0	0:0	0:0	0.222222:0	4.25:0.5	0.727273:0	0.615385:0.230769	0.272727:0.0909091	0:0	1:0.5	2.5:0.75	1.5:0	2.18182:0.363636	8:2.5	7:3	8:4	5:2	0:0	0:0	4:0	6:2	6:4	7:9	0:0	0:0	9:1	0:0	11:0	0:0	1:0	10:0	8:0	5:1	8:4	8:0
chr9_139757358_-:chr9_139743991_-	139757432	139743917	1	1	13367	GT	AG	ENSG00000107223.8	ENSG00000054148.13	EDF1	PHPT1	protein_coding	protein_coding	2:0	3.25:1	4.25:4	1.71429:1	0.333333:0	5:0.25	1.09091:0.545455	0.307692:0	0:0	0:0	2.75:1.75	0.5:0.25	0:0	1.90909:1	0:0	8:1	9:1	3:0	2:0	2:0	0:0	0:0	0:0	6:1	3:2	0:0	0:0	3:1	0:0	0:0	0:0	7:0	5:0	0:0	0:0	5:1
chr6_26285548_-:chr6_26027300_-	26285622	26027226	1	1	258248	GT	AG	ENSG00000158406.2	ENSG00000124529.3	HIST1H4H	HIST1H4B	protein_coding	protein_coding	4.5:0	8.25:0	7.75:0	14.7143:0.857143	18:2.44444	10:0	3.90909:0	2.30769:0	4.27273:0.363636	9.5:0	1:0	2.75:0	10.1875:0.25	11.6364:0.545455	2:0	10:1	10:0	7:2	6:2	0:0	3:0	5:1	7:6	2:1	0:0	5:4	7:2	9:2	12:9	0:0	0:0	0:0	0:0	10:8	7:8	0:0
chr16_89977658_+:chr16_89978903_+	89977584	89978977	1	1	1245	GT	AG	ENSG00000141002.14	ENSG00000258839.2	TCF25	MC1R	protein_coding	protein_coding	2:0.75	0:0	2.5:4.75	0.285714:0.428571	0.222222:0.333333	0.5:0	2.54545:2.45455	1.23077:1.38462	3.36364:4.72727	0.5:0	0.5:0.5	0:0	1.5:1.125	18:37.4545	0:0	5:0	5:0	7:0	5:0	5:0	9:0	1:0	1:0	0:0	0:0	0:0	0:0	4:0	8:0	3:0	0:0	4:0	5:0	2:0	3:0	4:0
chr16_18823083_-:chr16_18810156_-	18823157	18810081	1	1	12927	GT	AG	ENSG00000157106.12	ENSG00000170540.10	SMG1	ARL6IP1	protein_coding	protein_coding	0.75:0	3.75:0	5.5:0.25	0:0	1.11111:0	5.25:0	4.45455:1.72727	1.84615:0.230769	0.636364:0	0:0	0:0	4.5:1	0.5625:0	0:0	4.5:1	1:0	0:0	0:0	0:0	0:0	0:0	1:3	0:0	0:0	0:0	1:2	1:0	8:5	18:19	2:3	0:0	0:0	0:0	1:6	9:13	4:1
chr9_71714977_+:chr9_71766567_+	71714913	71766624	1	1	51590	GT	AG	ENSG00000165060.7	ENSG00000119139.12	FXN	TJP2	protein_coding	protein_coding	3.25:1.25	2.25:0	1:0.25	3.57143:3.14286	0.111111:0	4.75:0	2.18182:2.27273	0.692308:0.153846	2.27273:1	0.5:0	0.75:0.25	0:0	1.1875:0.4375	2.63636:0.727273	0:0	9:0	12:0	7:0	8:0	0:0	6:0	0:0	0:0	8:1	10:3	0:0	8:0	0:0	0:0	0:0	0:0	0:0	0:0	10:1	12:0	7:0
chr6_26217541_+:chr6_27776327_+	26217467	27776401	1	1	1558786	GC	AG	ENSG00000168274.3	ENSG00000196747.3	HIST1H2AE	HIST1H2AI	protein_coding	protein_coding	4.5:0	5:0	6:0	12.8571:0.714286	19.5556:1.44444	3.25:0	6.27273:0	2.30769:0.0769231	10.8182:0.272727	8:0	1:0	0.75:0	20.0625:0.25	17:0.454545	0:0	5:0	3:0	4:0	5:0	0:0	0:0	4:6	0:0	0:0	0:0	1:2	0:0	3:0	5:5	7:0	0:0	5:0	3:3	0:0	4:1	4:0
chr6_26225667_+:chr6_27778137_+	26225593	27778211	1	1	1552470	GC	AG	ENSG00000196966.3	ENSG00000203813.4	HIST1H3E	HIST1H3H	protein_coding	protein_coding	2.75:0	3.25:0	2.5:0.25	8.28571:6.14286	5.77778:0.333333	8.5:0	2.90909:0	0.692308:0.153846	8.27273:0	13:0.5	0.5:0	1:0	4.5625:0	11.7273:0.0909091	0:0	0:0	0:0	0:0	0:0	8:0	6:0	0:0	7:0	0:0	0:0	0:0	0:0	0:0	12:0	0:0	0:0	22:0	22:0	0:0	10:0	0:0
chr8_92097062_+:chr8_92114447_+	92097011	92114477	1	1	17385	GT	AG	ENSG00000155100.6	ENSG00000214954.4	OTUD6B	LRRC69	protein_coding	protein_coding	0.75:0	0.25:0.25	2.75:21.75	0.428571:0.714286	4:1	1.5:0.25	1.81818:3.18182	3:2.92308	0.636364:1	0:0	0:0	0.5:0	4.25:1.375	1.90909:0.727273	0:0	0:0	0:0	0:0	0:0	0:0	0:0	3:0	3:0	0:0	0:0	0:0	1:0	0:0	1:0	1:0	0:0	5:0	6:0	1:0	4:0	0:0
chr6_27114515_-:chr6_26216808_-	27114589	26216734	1	1	897707	GC	AG	ENSG00000197903.6	ENSG00000187990.4	HIST1H2BK	HIST1H2BG	protein_coding	protein_coding	3.75:0	3.25:0	4:0	8.42857:1	9.77778:0.333333	2.75:0	10.4545:0.0909091	2.53846:0.230769	2.81818:0	5.5:0.5	1.5:0	2:0	7.25:0.5	7.45455:0.363636	1.5:0	3:0	3:1	0:0	0:0	8:0	8:0	0:0	2:5	1:0	1:0	1:2	1:12	5:0	5:0	1:0	0:0	5:0	7:0	5:28	4:59	9:0
chr16_29982899_+:chr16_29989059_+	29982825	29989133	1	1	6160	GT	AG	ENSG00000149932.12	ENSG00000149930.13	TMEM219	TAOK2	protein_coding	protein_coding	4:0	0:0	2.5:1	2:0.285714	1:0.222222	2.25:0.25	6.18182:2.18182	0.538462:0	4.90909:1.36364	1:0	4.75:1.5	2.5:0.25	0.625:0.0625	0.909091:0.0909091	2:1.5	0:0	1:0	1:0	1:0	6:0	7:0	4:0	3:0	0:0	1:0	8:0	3:0	2:0	2:0	0:0	0:0	7:0	5:0	3:0	4:0	3:0
chr10_103909086_+:chr10_103916776_+	103909012	103916801	1	1	7690	GT	AG	ENSG00000148840.6	ENSG00000166197.12	PPRC1	NOLC1	protein_coding	protein_coding	2.25:0	1.25:0.25	3:2	1.28571:1.71429	1.22222:0.222222	0:0	3.81818:1.45455	3.07692:0.461538	1.09091:0.0909091	0:0	2.25:0.75	3.25:1.5	0.625:0.125	1.90909:1	3:0.5	0:0	7:1	0:0	0:0	0:0	3:0	8:1	3:0	10:1	0:0	12:5	14:3	0:0	0:0	7:0	0:0	0:0	0:0	0:0	10:4	0:0
chr6_26216728_-:chr6_26043741_-	26216802	26043665	1	1	172987	GT	AG	ENSG00000187990.4	ENSG00000196226.2	HIST1H2BG	HIST1H2BB	protein_coding	protein_coding	8.75:0	11.75:0	5.5:0.75	11:5.85714	19.4444:5	1.5:0	7.18182:0.0909091	3:0	8.18182:0.181818	13.5:0	1.25:0	2.5:0	13.5625:1.625	12.5455:0.181818	2:0	0:0	0:0	0:0	5:1	0:0	0:0	0:0	0:0	6:3	7:3	0:0	7:6	0:0	0:0	0:0	0:0	0:0	0:0	7:5	5:3	3:0
chr6_26273434_+:chr6_27861472_+	26273360	27861541	1	1	1588038	GC	AG	ENSG00000168242.3	ENSG00000196331.5	HIST1H2BI	HIST1H2BO	protein_coding	protein_coding	8.75:0	11.5:0	9.5:0.25	17.4286:1.57143	22:1.22222	15:0	8.36364:0	3.46154:0	5.27273:0.181818	22.5:0.5	3.5:0	0.25:0	0.0625:0	13.2727:0.545455	2:0	0:0	0:0	2:0	7:0	7:0	8:0	1:0	1:0	0:0	1:0	0:0	0:0	8:0	4:0	1:0	0:0	11:0	12:0	2:0	2:0	6:0
chr8_22461669_+:chr8_22463249_+	22461595	22463324	1	1	1580	GT	AG	ENSG00000241852.5	ENSG00000158941.12	C8orf58	CCAR2	protein_coding	protein_coding	1.75:0.25	1.75:0	1.75:0.5	1:0.285714	0.888889:0	0:0	6.18182:5.72727	5:3.07692	1.72727:0.363636	0:0	2.5:0.5	5.25:4.25	1.875:0.0625	1.27273:0.0909091	5.5:3.5	0:0	2:0	0:0	0:0	0:0	5:0	3:0	1:0	0:0	0:0	0:0	0:0	0:0	7:0	0:0	0:0	0:0	0:0	5:0	8:0	0:0
chr7_76133762_+:chr7_76140974_+	76133691	76141048	1	1	7212	GT	AG	ENSG00000091073.15	ENSG00000243566.2	DTX2	UPK3B	protein_coding	protein_coding	12.5:0	6.25:0	9.75:0	12.1429:0	10.7778:0	4.75:0	12.1818:0	16.0769:1.23077	10:0	3:0	2:0	1.25:0	7.3125:0	10.1818:0	3.5:0	3:0	0:0	9:0	6:0	4:0	8:0	17:0	12:0	3:0	0:0	15:0	16:0	1:0	0:0	8:0	0:0	4:0	4:0	8:0	11:0	6:0
chr1_156219360_-:chr1_156216547_-	156219436	156216473	1	1	2813	GT	AG	ENSG00000198952.7	ENSG00000160781.11	SMG5	PAQR6	protein_coding	protein_coding	9:5	0:0	10.5:10.25	17.2857:27.8571	4.44444:4.55556	5.25:3	3.18182:4.54545	5.92308:8.61538	5.81818:6.54545	0:0	1.25:0	1.75:1.5	4.1875:5	19.5455:63.4545	7:8	0:0	0:0	7:0	0:0	0:0	8:0	0:0	0:0	12:6	9:11	4:4	8:7	0:0	0:0	5:0	0:0	0:0	11:0	7:2	0:0	11:3
chr1_46827368_+:chr1_46867763_+	46827294	46867836	1	1	40395	GT	AG	ENSG00000117481.6	ENSG00000117480.11	NSUN4	FAAH	protein_coding	protein_coding	1.5:0	0:0	1.5:0	1.85714:0.142857	5.44444:2.77778	1.5:0	3.63636:1.90909	1.61538:0.384615	1.90909:0.181818	0:0	1.5:0.5	0.5:0.75	2.9375:0.625	2:0.545455	1:0.5	0:0	1:0	0:0	0:0	5:0	6:0	0:0	3:0	2:3	0:0	5:0	4:0	0:0	2:0	1:0	0:0	0:0	5:0	6:0	0:0	5:0
chr6_26240833_+:chr6_27107268_+	26240759	27107342	1	1	866435	GT	AG	ENSG00000198327.3	ENSG00000198339.3	HIST1H4F	HIST1H4I	protein_coding	protein_coding	6:0	9.5:0	6.5:0	16.7143:7.71429	9.88889:0.555556	0:0	6.45455:0	4.84615:0	0:0	18.5:0	0.75:0	0:0	0.3125:0	4.18182:0	0.5:0	12:7	9:5	0:0	0:0	7:0	6:2	23:41	26:38	7:6	0:0	7:6	4:4	15:9	16:22	11:7	0:0	4:2	5:3	16:22	26:19	7:0
chr2_85804772_+:chr2_85818848_+	85804698	85818922	1	1	14076	GT	AG	ENSG00000118640.6	ENSG00000168899.4	VAMP8	VAMP5	protein_coding	protein_coding	0:0	0:0	2.75:0.75	0.857143:0	1.88889:0.666667	0.25:0.25	1.36364:0	5.92308:5.46154	1.72727:0.454545	0:0	2:0	2.25:0	0.1875:0	4.36364:2.45455	5.5:3.5	0:0	0:0	0:0	4:0	0:0	0:0	0:0	4:0	0:0	0:0	0:0	0:0	0:0	0:0	0:0	0:0	0:0	0:0	0:0	1:0	8:0
chr15_89444782_-:chr15_89430576_-	89444853	89430502	1	1	14206	GT	AG	ENSG00000140545.10	ENSG00000140511.7	MFGE8	HAPLN3	protein_coding	protein_coding	5:1.75	2:0.75	0.25:1.75	6.85714:8.14286	0:0	3:0.5	2.54545:3.90909	0.384615:0.538462	0:0	7:0.5	0.75:1	0.25:4.25	4.125:3.125	0:0	0:0	0:0	1:1	0:0	0:0	4:0	4:1	2:0	0:0	9:0	0:0	8:0	0:0	5:1	11:2	3:0	0:0	0:0	3:0	7:2	4:1	18:6
chr11_88033698_-:chr11_87883123_-	88033772	87883050	1	1	150575	GT	AG	ENSG00000109861.11	ENSG00000123892.7	CTSC	RAB38	protein_coding	protein_coding	0.75:0.5	4.5:0.25	0:0	9.28571:5.85714	5.44444:0.555556	1.25:0	1:0.272727	0.846154:0	0.363636:0	1:0	5:1.75	2.75:1.5	4.25:1.5	0:0	0:0	0:0	5:2	3:2	0:0	0:0	0:0	9:18	6:11	1:17	0:0	0:0	6:11	0:0	0:0	0:0	0:0	2:0	13:0	1:7	0:0	0:0
chr6_26225676_+:chr6_27778146_+	26225602	27778220	1	1	1552470	GC	AG	ENSG00000196966.3	ENSG00000203813.4	HIST1H3E	HIST1H3H	protein_coding	protein_coding	4.75:0	4:0	6.5:0.25	12:7	10.4444:0.555556	10.25:0	3.90909:0.0909091	1.76923:0.153846	9.54545:0	18:0.5	1.75:0	1:0	1.875:0	14.4545:1.09091	0:0	0:0	0:0	0:0	0:0	0:0	1:0	5:0	5:0	0:0	0:0	0:0	0:0	0:0	0:0	0:0	0:0	0:0	0:0	5:0	4:0	0:0
chr3_53902701_-:chr3_53899046_-	53902775	53898972	1	1	3655	GT	AG	ENSG00000113812.9	ENSG00000056736.5	ACTR8	IL17RB	protein_coding	protein_coding	7.5:4.75	8.75:8	7.25:9.25	1.57143:3.85714	4.22222:2.11111	10.25:6.5	0.0909091:0.818182	2.15385:0.923077	0.636364:0.636364	0:0	14.5:18.25	7.75:9.75	2:0.375	5.09091:4.63636	0:0	0:0	5:0	10:1	8:0	7:0	15:1	10:9	7:2	4:1	7:5	0:0	5:3	0:0	0:0	0:0	0:0	11:1	13:3	0:0	0:0	0:0
chr9_130674547_-:chr9_130658611_-	130674622	130658536	1	1	15936	GT	AG	ENSG00000136840.14	ENSG00000160408.10	ST6GALNAC4	ST6GALNAC6	protein_coding	protein_coding	5.25:0.5	2.5:0	1.5:0.25	2.71429:0.571429	1.77778:0	2.75:0.25	8.18182:3.45455	0.153846:0.0769231	3.18182:0.272727	2.5:0	5:0.25	5.5:3.5	2.1875:0.4375	23.0909:14.7273	4:2	14:13	27:13	20:14	15:18	12:4	26:15	4:18	7:9	16:23	15:16	1:9	0:0	25:21	31:30	7:7	0:0	18:4	14:2	17:23	12:14	14:5
chr8_11696082_+:chr8_11702608_+	11696008	11702682	1	1	6526	GT	AG	ENSG00000079459.8	ENSG00000164733.16	FDFT1	CTSB	protein_coding	protein_coding	0.25:0	0:0	0.25:0.25	0.142857:1	1.22222:0.444444	0.25:0	0.545455:0.727273	2.53846:0.615385	0.545455:0.0909091	0:0	1.75:1.25	1.25:0.25	2.5625:1.3125	0.181818:0.181818	0:0	5:0	4:1	0:0	6:0	0:0	4:0	0:0	10:1	15:10	7:4	12:6	14:12	19:0	16:2	0:0	0:0	0:0	0:0	0:0	5:1	0:0
chr11_71821134_-:chr11_71810302_-	71821208	71810228	1	1	10832	GT	AG	ENSG00000110200.4	ENSG00000149357.5	ANAPC15	LAMTOR1	protein_coding	protein_coding	2.25:0	0:0	2.5:0.75	3:0	3.66667:1.33333	3.75:0.25	5:1.63636	4.76923:1	2.27273:0.818182	0:0	9.25:0.75	8.75:1.75	0.5625:0	2.63636:0.545455	10:2.5	0:0	1:0	0:0	0:0	1:0	10:4	1:7	0:0	0:0	5:1	1:3	5:5	1:0	1:2	6:1	0:0	21:11	20:10	1:1	0:0	15:2
chr6_27839800_-:chr6_26250539_-	27839874	26250465	1	1	1589261	GC	AG	ENSG00000182572.2	ENSG00000256316.1	HIST1H3I	HIST1H3F	protein_coding	protein_coding	3:0	4.75:0	4.5:0	8.28571:3.57143	9.44444:3.22222	5.25:0	4.09091:0.272727	1.46154:0.153846	5.09091:0	14:0	2.25:0	0.25:0	1.6875:0	8.81818:0	2.5:0	0:0	15:1	0:0	0:0	10:0	11:0	0:0	10:0	17:2	18:5	8:2	13:1	0:0	0:0	6:3	0:0	0:0	0:0	9:3	0:0	9:3
chr11_85685751_-:chr11_85469157_-	85685825	85469084	1	1	216594	GT	AG	ENSG00000073921.13	ENSG00000137501.12	PICALM	SYTL2	protein_coding	protein_coding	0:0	4.5:0	5.25:90.75	0:0	1.22222:0.222222	0.75:0	0.727273:0	0.923077:0	0.181818:0.0909091	1.5:0	0:0	1.75:0.25	2.25:0.0625	0.272727:0	0:0	0:0	0:0	0:0	0:0	1:0	1:0	2:0	2:0	0:0	0:0	0:0	0:0	1:0	1:0	0:0	0:0	1:0	0:0	0:0	0:0	0:0
chr4_84377100_-:chr4_84375098_-	84377174	84375024	1	1	2002	GT	AG	ENSG00000163319.6	ENSG00000163312.6	MRPS18C	HELQ	protein_coding	protein_coding	1.5:0.75	9:7	0:0	0.285714:0.714286	0.666667:0	1.25:0.25	0.454545:0.909091	0.461538:0.0769231	0.454545:0.0909091	0:0	3.75:1.25	4.5:3.25	1.5625:0.125	0:0	0:0	0:0	0:0	0:0	9:0	0:0	0:0	0:0	0:0	0:0	7:1	0:0	0:0	0:0	0:0	0:0	0:0	0:0	0:0	8:216	11:147	0:0
chr3_113163588_-:chr3_113160501_-	113163662	113160427	1	1	3087	GT	AG	ENSG00000163611.7	ENSG00000206530.4	SPICE1	WDR52	protein_coding	protein_coding	1.75:1.25	1.5:0.75	9:15.75	0:0	0.777778:0.333333	4.25:2.75	2.45455:3.81818	0.692308:0.307692	1.18182:1.36364	0:0	0.25:0	1.25:0	2.1875:0.5625	6.54545:3.27273	0:0	0:0	5:1	21:12	15:16	0:0	6:0	2:5	0:0	5:7	13:6	2:4	3:6	0:0	0:0	5:1	0:0	12:0	13:2	0:0	0:0	3:0
chr19_42365281_+:chr19_42383060_+	42365207	42383134	1	1	17779	GT	AG	ENSG00000105372.2	ENSG00000105369.5	RPS19	CD79A	protein_coding	protein_coding	5:0.75	3.75:0.75	0.75:0.75	2.14286:4.85714	3.11111:4.11111	2.25:0.75	1:1.63636	1.84615:1.23077	1.18182:1.90909	2.5:0.5	1:2.5	2:4.25	0.1875:0.5	1.45455:0	0:0	5:3	11:8	1:2	5:1	1:0	0:0	0:0	0:0	2:0	3:0	1:2	2:7	6:3	0:0	0:0	0:0	0:0	0:0	15:23	19:40	2:1
chr1_85028940_-:chr1_84967653_-	85029015	84967579	1	1	61287	GT	AG	ENSG00000117151.8	ENSG00000174021.6	CTBS	GNG5	protein_coding	protein_coding	20:8	20:8.5	11:2.5	3.14286:1.42857	7.22222:2.33333	3.25:0.25	13.8182:10.3636	14.3846:7.15385	4.36364:2.09091	4:0	24.75:19.25	13.5:7.5	4.25:0.9375	2.27273:0.454545	14.5:9	9:3	0:0	11:2	4:1	0:0	0:0	6:14	5:18	6:11	2:6	3:3	4:2	8:0	0:0	11:3	0:0	0:0	0:0	3:3	0:0	4:1
chr9_103339237_+:chr9_103340471_+	103339163	103340545	1	1	1234	GT	AG	ENSG00000241697.3	ENSG00000170681.6	TMEFF1	MURC	protein_coding	protein_coding	3.5:1.75	3.75:1.25	4.75:3.5	8.85714:18.8571	0.111111:0	1.75:0.75	4:4	0.538462:0.230769	2.18182:1.18182	0.5:0	2:3.5	3:5.75	0.3125:0	0.454545:0	0.5:2.5	6:0	7:1	43:23	29:11	13:0	18:1	8:2	6:1	29:19	25:11	27:22	28:17	7:1	0:0	11:3	0:0	16:0	13:2	19:9	24:1	25:2
chr9_99680925_-:chr9_99623885_-	99680999	99623811	1	1	57040	GT	AG	ENSG00000196312.7	ENSG00000196597.7	HIATL2	ZNF782	protein_coding	protein_coding	7.75:5.5	1.5:0.75	1:2.25	2.14286:3.42857	4.11111:1.77778	8:12.5	1.81818:1.72727	1.30769:0.538462	1.45455:1.90909	0:0	0:0	2.25:9.75	4.875:2.125	13.4545:15.0909	1.5:3	3:1	4:2	7:3	6:1	1:0	0:0	15:23	10:9	0:0	12:23	0:0	4:1	0:0	0:0	6:5	0:0	1:0	4:0	13:5	6:9	4:0
chr11_47595315_+:chr11_47600821_+	47595241	47600894	1	1	5506	GT	AG	ENSG00000123444.9	ENSG00000213619.5	KBTBD4	NDUFS3	protein_coding	protein_coding	2.5:0.25	1:0	2:0.5	0.571429:0	0.444444:0.111111	1:0	2.27273:0.909091	0.384615:0	0.272727:0.0909091	0:0	0.5:0	0.5:0.5	0.0625:0	0.454545:0	0:0	12:19	13:8	0:0	2:1	3:0	5:2	0:0	0:0	6:28	3:11	0:0	0:0	8:2	17:11	0:0	0:0	0:0	15:5	4:9	0:0	0:0
chr20_33095713_+:chr20_33114073_+	33095639	33114148	1	1	18360	GT	AG	ENSG00000078747.8	ENSG00000125971.12	ITCH	DYNLRB1	protein_coding	protein_coding	3.25:0.75	3.25:2	2.5:4.75	0:0	0:0	2.25:0.75	5.81818:11.3636	9.15385:14	1.18182:2.45455	0:0	2.5:4.25	3.75:9.75	0.1875:0.0625	0.545455:0	10.5:16.5	0:0	4:0	4:0	0:0	1:0	3:1	4:0	0:0	2:2	0:0	11:4	14:6	0:0	5:0	3:1	0:0	0:0	1:0	3:1	5:1	0:0
chr10_133761295_+:chr10_133783131_+	133761221	133783205	1	1	21836	GT	AG	ENSG00000175470.14	ENSG00000176171.7	PPP2R2D	BNIP3	protein_coding	protein_coding	5:1.5	6.75:1.5	4.25:3	1.85714:3.71429	1.44444:0.111111	2.5:0.75	1:1.36364	0:0	1:0.545455	0:0	3:1.25	4.25:1.5	1.625:0.1875	0.727273:0.727273	0:0	4:2	5:1	5:4	8:4	0:0	0:0	0:0	0:0	12:16	3:23	4:7	8:18	3:0	1:0	0:0	0:0	0:0	0:0	10:19	0:0	21:6
chr2_85808999_+:chr2_85818848_+	85808924	85818923	1	1	9849	GT	AG	ENSG00000118640.6	ENSG00000168899.4	VAMP8	VAMP5	protein_coding	protein_coding	0:0	0:0	12.5:7	2.14286:2.42857	5.88889:3.33333	0.25:0.25	4:2	20.5385:20.6923	7:4.45455	0:0	4:1.5	5.25:5.25	2.625:0.5	12.0909:10.4545	19.5:15.5	0:0	10:3	13:3	14:3	13:1	0:0	13:26	0:0	12:6	5:0	0:0	11:15	0:0	8:8	11:6	0:0	17:1	9:2	10:7	7:5	0:0
chrX_69507126_-:chrX_69502125_-	69507190	69502063	1	1	5001	GT	AG	ENSG00000120509.6	ENSG00000147127.4	PDZD11	RAB41	protein_coding	protein_coding	6.75:2	2:0	0.75:1.5	1.57143:0	0.222222:0	0.5:0.25	0.818182:0.818182	0.538462:0.153846	0.272727:0	0:0	2.75:0.25	3.25:0	0.25:0	0:0	0:0	0:0	1:1	0:0	0:0	0:0	19:4	4:7	4:4	13:12	8:9	0:0	20:10	18:4	21:8	9:5	0:0	9:0	8:0	22:21	28:7	31:13
chr1_54411910_-:chr1_54405770_-	54411979	54405696	1	1	6140	GT	AG	ENSG00000116212.10	ENSG00000081870.7	LRRC42	HSPB11	protein_coding	protein_coding	15:0	17.75:0	20.25:0.75	7.14286:0.142857	7.55556:0	18.75:0.5	2.72727:0	6.76923:0.0769231	3.18182:0.636364	0:0	20.5:0	19:0.5	4.5:0.0625	5:0.272727	0:0	0:0	2:1	3:0	5:0	0:0	2:0	8:0	3:0	8:0	5:0	7:5	2:4	0:0	0:0	3:0	0:0	2:0	2:0	2:2	1:4	6:0
chr10_119049697_-:chr10_119029954_-	119049771	119029880	1	1	19743	GT	AG	ENSG00000165650.7	ENSG00000165646.7	PDZD8	SLC18A2	protein_coding	protein_coding	2.25:0	2.25:0.75	3.25:3.25	0:0	1.55556:0.222222	9:2	0.0909091:0	0.384615:0	0.181818:0.363636	0:0	4.25:3.5	10:9.5	1:0.1875	0:0	0:0	35:1	40:1	40:0	31:0	34:0	34:0	32:0	18:1	34:0	42:2	13:0	17:0	33:0	22:3	34:7	1:0	39:1	33:0	40:2	41:1	51:0
chr6_26216821_-:chr6_26043834_-	26216895	26043760	1	1	172987	GC	AG	ENSG00000187990.4	ENSG00000196226.2	HIST1H2BG	HIST1H2BB	protein_coding	protein_coding	2:0	4.25:0	0.5:0	3.57143:11	6.77778:7.11111	0:0	2.72727:0.0909091	0.538462:0.230769	3.09091:0.0909091	7:0	0.25:0	2.75:0	1.4375:3.9375	3.18182:0.454545	0:0	13:2	23:6	0:0	9:3	7:0	7:2	0:0	0:0	14:13	26:25	0:0	1:0	0:0	0:0	2:4	0:0	9:3	7:0	7:6	6:7	5:0
chr10_71912019_-:chr10_71899897_-	71912093	71899823	1	1	12122	GT	AG	ENSG00000079332.10	ENSG00000156521.9	SAR1A	TYSND1	protein_coding	protein_coding	4.5:1	4.75:1.25	0.75:0	0:0	1.44444:0.666667	0:0	1.81818:0.545455	5.15385:2.38462	2.27273:2.90909	4:0	7.5:3	5:4.25	8.875:9.75	1.36364:0	3.5:2.5	0:0	0:0	0:0	0:0	3:0	2:0	0:0	0:0	0:0	1:0	0:0	0:0	0:0	0:0	0:0	0:0	0:0	1:0	0:0	2:0	0:0
chr2_169730095_-:chr2_169721906_-	169730169	169721832	1	1	8189	GT	AG	ENSG00000152253.4	ENSG00000163072.10	SPC25	NOSTRIN	protein_coding	protein_coding	0.75:0	1:0.25	10:13.75	0.571429:1.28571	3.55556:0.222222	12.75:3.75	1.45455:1.09091	0.538462:0	0.272727:0.0909091	0:0	3.25:2	2.75:0.75	1.5:0.0625	2.18182:1.45455	0:0	0:0	0:0	7:4	5:1	6:0	0:0	0:0	0:0	11:17	9:0	5:3	8:1	0:0	6:0	5:3	0:0	16:2	33:3	3:0	0:0	8:0
chr5_172362313_+:chr5_172386868_+	172362239	172386942	1	1	24555	GT	AG	ENSG00000113719.11	ENSG00000037241.3	ERGIC1	RPL26L1	protein_coding	protein_coding	2.25:0.25	0.75:0	0:0	1.14286:0	2.55556:0.888889	0:0	2.09091:1.09091	0.615385:0	2.90909:0.363636	0:0	2.5:0	1.75:0	0.125:0	0.818182:0.181818	0:0	17:7	34:8	4:1	0:0	12:0	20:2	4:9	0:0	6:0	5:3	7:1	9:11	13:7	11:9	3:1	0:0	13:1	11:0	24:36	16:19	6:0
chr17_80223562_-:chr17_80214381_-	80223636	80214307	1	1	9181	GT	AG	ENSG00000141551.10	ENSG00000268852.1	CSNK1D	AC132872.2	protein_coding	protein_coding	2.25:0	1.5:0.75	3.25:3	0.857143:0.428571	0.444444:0	3.75:1.75	0.727273:1.45455	0.538462:0.0769231	0:0	0:0	0:0	2.75:2.75	0.5:0.0625	0.545455:0.636364	0:0	0:0	0:0	0:0	0:0	2:4	7:0	8:0	0:0	7:0	0:0	0:0	0:0	0:0	0:0	0:0	0:0	0:0	0:0	0:0	0:0	8:0
chr2_10269281_+:chr2_10281981_+	10269205	10282055	1	1	12700	GT	AG	ENSG00000171848.9	ENSG00000163009.4	RRM2	C2orf48	protein_coding	protein_coding	3.5:0.5	1.75:0	9.25:5.5	15.5714:15.4286	30.1111:13.5556	20.5:8.5	7.36364:3.54545	1.07692:0.230769	9.27273:3.18182	1:0	6.75:1.75	8:4.75	46.9375:32.625	17.4545:4.90909	7:0.5	15:7	0:0	6:3	0:0	4:0	0:0	0:0	6:3	7:11	4:0	3:4	5:12	6:7	0:0	0:0	0:0	0:0	8:1	6:8	7:4	0:0
chr1_92613343_+:chr1_92632515_+	92613274	92632589	1	1	19172	GT	AG	ENSG00000189195.5	ENSG00000069712.9	BTBD8	KIAA1107	protein_coding	protein_coding	8:1.5	9:1	3:1.5	2.71429:2	0.222222:0.222222	6.5:0.75	1.90909:0.545455	4.76923:3.53846	1.90909:0.545455	0:0	7.5:3.75	1:0.5	1.375:0.75	0.272727:0	3.5:2.5	24:5	37:13	4:0	3:0	45:2	60:7	22:12	18:17	13:6	17:13	8:2	8:0	23:5	22:9	14:8	0:0	50:15	58:9	20:12	15:10	0:0
chr1_153745807_+:chr1_153746994_+	153745733	153747068	1	1	1187	GT	AG	ENSG00000143624.9	ENSG00000143554.9	INTS3	SLC27A3	protein_coding	protein_coding	3.75:0.5	3.25:0.25	5.5:1.5	2:1.71429	4.44444:2.55556	6.25:1	5.90909:8	4.23077:2	2.27273:2.45455	0:0	1.25:0.75	0.5:1.5	0.8125:0.3125	4.27273:2.63636	1.5:1	10:1	12:2	16:2	10:0	1:0	0:0	0:0	0:0	4:2	0:0	0:0	0:0	1:0	1:0	4:1	0:0	0:0	1:0	8:0	4:6	9:0
chr11_65063461_+:chr11_65088015_+	65063387	65088089	1	1	24554	GT	AG	ENSG00000014138.4	ENSG00000149798.3	POLA2	CDC42EP2	protein_coding	protein_coding	4.5:0.5	4.75:1	4.5:6.25	11.2857:9.57143	1.88889:2	13.75:3.5	6.18182:6	4.84615:4.61538	4.72727:0.545455	5.5:0	7.75:1.75	8.25:4.5	4.1875:0.4375	13.1818:9.90909	10.5:5	14:3	11:1	8:0	4:1	7:0	11:2	4:7	1:1	1:4	1:2	1:5	9:16	0:0	4:0	6:1	0:0	0:0	2:0	10:5	11:1	8:1
chr19_2247868_+:chr19_2250336_+	2247794	2250410	1	1	2468	GT	AG	ENSG00000104897.5	ENSG00000104899.4	SF3A2	AMH	protein_coding	protein_coding	9.75:0.5	0.25:0	0.75:1	5.28571:2.71429	0:0	1:0	0.909091:0.545455	0:0	0.0909091:0	0.5:0	0:0	1:0.25	0.0625:0	8.36364:2.18182	0:0	22:7	15:4	7:3	9:1	0:0	4:1	20:13	14:19	17:5	16:13	11:7	7:11	17:3	5:11	0:0	0:0	6:2	11:0	7:17	11:8	12:1
chr1_9931245_-:chr1_9833452_-	9931319	9833378	1	1	97793	GT	AG	ENSG00000178585.10	ENSG00000171603.12	CTNNBIP1	CLSTN1	protein_coding	protein_coding	8.75:8	1:0.25	0.5:0.5	1.57143:0.857143	0:0	0:0	0.909091:0.363636	0.615385:0.0769231	0.909091:1.72727	0:0	1:0	0:0	0.375:0.1875	0.0909091:0	1.5:1	0:0	0:0	2:1	0:0	0:0	0:0	0:0	0:0	0:0	0:0	0:0	0:0	0:0	0:0	2:8	0:0	0:0	0:0	1:2	1:0	3:0
chr9_127624406_-:chr9_127623834_-	127624479	127623760	1	1	572	GC	AG	ENSG00000136950.9	ENSG00000136942.10	ARPC5L	RPL35	protein_coding	protein_coding	1.25:0	2.25:0.5	0:0	1.57143:4.71429	1.44444:0.111111	3.5:0.75	0.363636:0.0909091	0.615385:0	0.909091:0.0909091	0:0	2.5:0.25	3.75:6.75	1.5:0.0625	4.54545:1.45455	0:0	0:0	4:0	0:0	1:0	0:0	0:0	8:3	19:11	4:1	0:0	4:1	1:4	0:0	5:3	0:0	0:0	1:0	0:0	3:4	0:0	0:0
chr1_241803184_-:chr1_241799096_-	241803258	241799022	1	1	4088	GT	AG	ENSG00000054277.8	ENSG00000203668.1	OPN3	CHML	protein_coding	protein_coding	5.5:1.75	14.25:4.25	5.25:33.75	22.2857:62	1.66667:3	13.75:6.5	2.81818:3.54545	3.53846:4	8:9.54545	11.5:0	8.5:12.75	7.25:8.25	23.5:46.875	25.4545:50.8182	8:16	6:1	8:2	0:0	9:2	0:0	13:1	5:23	6:10	6:18	9:9	4:1	0:0	22:5	28:11	10:1	0:0	16:0	8:1	0:0	0:0	0:0
chr19_41197497_-:chr19_41190461_-	41197569	41190387	1	1	7036	GT	AG	ENSG00000123815.7	ENSG00000105245.5	ADCK4	NUMBL	protein_coding	protein_coding	4.5:1.75	2.75:0.75	0.25:0	0:0	0.222222:0.111111	1:0.5	3.90909:5.27273	0.461538:0.153846	0.363636:2.27273	1:0	4.25:1.75	2.5:1.5	0.625:0.4375	0.0909091:0	2.5:1	7:7	17:5	14:6	8:3	0:0	7:1	21:36	17:59	15:13	14:20	5:11	0:0	21:1	35:28	0:0	0:0	40:23	50:31	6:20	9:7	12:3
chr14_50249312_+:chr14_50252298_+	50249240	50252372	1	1	2986	GT	AG	ENSG00000165516.6	ENSG00000165525.13	KLHDC2	NEMF	protein_coding	protein_coding	1.5:0	2.75:2	4:9.75	1.28571:2.14286	1.22222:0.111111	10.5:4	0:0	1.61538:0.153846	1.09091:1.72727	0:0	4:7.25	3:11.25	0.625:0	2.09091:1.45455	0:0	4:2	0:0	7:3	4:0	0:0	0:0	0:0	0:0	10:6	0:0	0:0	4:9	0:0	0:0	0:0	0:0	0:0	2:0	0:0	0:0	2:0
chr16_85391249_+:chr16_85682158_+	85391175	85682234	1	1	290909	GT	AG	ENSG00000261567.1	ENSG00000131149.13	RP11-680G10.1	GSE1	protein_coding	protein_coding	7.25:4	4.5:2.25	3:0.25	9:3.71429	0.333333:0	0.5:0	3.81818:1.27273	1.84615:0.769231	4.36364:1.72727	2:0	2.5:3	9:2.5	6.3125:2.5	2.45455:0.909091	5:0.5	16:4	26:12	5:4	6:4	6:0	5:1	8:4	1:11	2:12	10:33	0:0	0:0	15:6	8:10	12:19	0:0	3:0	7:0	8:20	8:19	13:1
chr8_144661949_-:chr8_144660113_-	144662004	144660041	1	1	1836	GT	AG	ENSG00000104529.13	ENSG00000147813.11	EEF1D	NAPRT1	protein_coding	protein_coding	2.75:0	0.25:0	7.25:0	1:0.857143	0.555556:0.111111	5.75:0	2.45455:1.09091	1.15385:0.153846	4.63636:1.09091	0:0	0:0	0.75:0	3.8125:0.75	2.81818:0.181818	0.5:2.5	2:0	0:0	5:3	11:5	0:0	0:0	17:6	26:5	25:7	6:3	8:1	6:2	1:0	0:0	2:4	0:0	7:1	13:0	7:0	5:1	1:0
chr6_26021002_+:chr6_26045924_+	26020928	26045998	1	1	24922	GC	AG	ENSG00000198366.5	ENSG00000196532.4	HIST1H3A	HIST1H3C	protein_coding	protein_coding	4:0	5:0.25	0:0	2.57143:0.285714	2.33333:0	6.25:0.25	0:0	1.15385:0.0769231	7:0.272727	11.5:0	0.25:0	1.5:0	0:0	8:1.54545	0:0	8:0	13:0	1:0	0:0	0:0	2:1	2:2	0:0	3:0	0:0	5:0	3:0	2:0	0:0	3:0	0:0	0:0	2:0	14:0	15:0	0:0
chr16_85391249_+:chr16_85667520_+	85391175	85667595	1	1	276271	GT	AG	ENSG00000261567.1	ENSG00000131149.13	RP11-680G10.1	GSE1	protein_coding	protein_coding	14.5:12.25	8.25:8	1.25:0.75	12.2857:12.8571	0:0	0:0	6.18182:4.45455	0.615385:1.38462	11.0909:7	5:0.5	9:7	18.5:12.25	9.5625:5.875	5.54545:2.27273	2.5:2	0:0	0:0	0:0	0:0	0:0	0:0	0:0	0:0	0:0	0:0	0:0	0:0	0:0	0:0	0:0	0:0	0:0	0:0	0:0	0:0	0:0
chr17_47793527_-:chr17_47784430_-	47793600	47784356	1	1	9097	GT	AG	ENSG00000121104.3	ENSG00000121073.9	FAM117A	SLC35B1	protein_coding	protein_coding	1.25:0	0:0	0:0	0.428571:0	1.77778:0.111111	2:0	5.27273:4.09091	1.30769:0.153846	3.36364:1.36364	0:0	1:0	2.25:0	4.4375:1.625	0.272727:0	3.5:1	0:0	0:0	14:14	19:18	0:0	0:0	24:17	29:18	47:43	16:5	14:5	12:12	1:0	0:0	8:8	0:0	14:5	16:5	0:0	5:3	0:0
chr6_27839809_-:chr6_26250548_-	27839883	26250474	1	1	1589261	GC	AG	ENSG00000182572.2	ENSG00000256316.1	HIST1H3I	HIST1H3F	protein_coding	protein_coding	9.75:0	12.25:0	7:0	18.8571:3.42857	22:3	12.5:0	11.7273:0.272727	4.30769:0.153846	10.3636:0	28.5:0	4.25:0	0.25:0	5.9375:0	15.7273:0	4.5:0	8:0	0:0	0:0	0:0	0:0	4:0	0:0	2:0	2:0	7:0	9:7	7:5	0:0	0:0	8:2	0:0	7:2	8:3	0:0	0:0	0:0
chr1_153934696_-:chr1_153927642_-	153934770	153927568	1	1	7054	GT	AG	ENSG00000143570.13	ENSG00000160741.12	SLC39A1	CRTC2	protein_coding	protein_coding	6:0.75	2:0.5	1.25:1.75	5.14286:1.71429	2.55556:0.555556	7.5:1.25	3.54545:0.818182	2.38462:0.923077	3.72727:0.818182	1.5:0	4.5:0.75	3:1.5	1.625:0.1875	4.36364:1.27273	4.5:5	0:0	1:0	0:0	1:0	12:0	6:0	3:0	2:0	0:0	0:0	2:0	1:0	0:0	2:0	0:0	0:0	2:0	1:0	0:0	0:0	1:0
chr11_64879138_+:chr11_64879987_+	64879064	64880061	1	1	849	GC	AG	ENSG00000149823.3	ENSG00000149809.10	VPS51	TM7SF2	protein_coding	protein_coding	1.75:0.25	0.5:0	0.5:0.25	4.57143:1	2:0.666667	0.5:0	2:1	0.846154:0.230769	1.54545:0.636364	0:0	0:0	0.75:0	0.4375:0.125	5.72727:3.81818	0:0	11:1	8:1	0:0	7:2	0:0	6:0	13:2	10:6	7:6	5:0	11:1	5:1	0:0	0:0	8:0	0:0	0:0	0:0	0:0	5:7	3:4
chr1_241803184_-:chr1_241799099_-	241803260	241799024	1	1	4085	GT	AG	ENSG00000054277.8	ENSG00000203668.1	OPN3	CHML	protein_coding	protein_coding	7.5:2.25	14.25:4.5	4:34.5	19.2857:63.2857	1:0.777778	12.5:6.75	4:4.45455	3.15385:3.61538	8.09091:12	11:0	8:12.75	7.25:8.5	22.25:48.1875	22.8182:55.2727	8:16	2:0	0:0	0:0	2:0	0:0	0:0	7:2	10:4	3:0	0:0	5:1	6:4	0:0	2:0	0:0	0:0	0:0	0:0	0:0	0:0	0:0
chr6_26021002_+:chr6_26225668_+	26020928	26225742	1	1	204666	GC	AG	ENSG00000198366.5	ENSG00000196966.3	HIST1H3A	HIST1H3E	protein_coding	protein_coding	6:0	5.75:0	0.75:0	8.14286:1.14286	2.44444:0	3:0	2.36364:0	0.615385:0	1.27273:0	16:0	0.25:0	0:0	0.0625:0	4.63636:0	0:0	9:7	13:6	17:6	10:3	0:0	5:1	20:38	14:59	15:13	14:21	7:11	0:0	12:2	36:28	3:0	0:0	46:25	50:33	7:20	6:7	13:4
chr1_100480976_+:chr1_100515465_+	100480903	100515539	1	1	34489	GT	AG	ENSG00000117620.8	ENSG00000156875.9	SLC35A3	HIAT1	protein_coding	protein_coding	3:0.5	4.5:0.25	6:4.5	1.42857:0	1.33333:0	5.25:0	5.63636:1.36364	4.07692:0.538462	1.27273:0	0:0	6.5:0.75	4.25:0.25	1.5625:0.125	7.81818:2.27273	5.5:0.5	0:0	0:0	0:0	0:0	0:0	1:0	6:0	0:0	0:0	0:0	0:0	0:0	0:0	0:0	0:0	0:0	0:0	0:0	0:0	0:0	0:0
chr6_26216698_-:chr6_26043711_-	26216772	26043637	1	1	172987	GC	AG	ENSG00000187990.4	ENSG00000196226.2	HIST1H2BG	HIST1H2BB	protein_coding	protein_coding	17.25:0	17.75:0	18.5:0.25	24.4286:0.285714	31.7778:2.11111	9.25:0	13.4545:0	7.84615:0	13.4545:0.181818	26:0	4.25:0	7.5:0	19:0.125	21.4545:0.181818	4:0	9:0	12:0	13:0	5:1	0:0	0:0	10:0	0:0	0:0	17:1	10:1	10:2	25:13	14:1	0:0	0:0	9:0	3:0	15:9	9:9	13:0
chr6_26045923_+:chr6_26225668_+	26045849	26225742	1	1	179745	GC	AG	ENSG00000196532.4	ENSG00000196966.3	HIST1H3C	HIST1H3E	protein_coding	protein_coding	12.5:0	15.5:0.5	14.25:0	15.1429:3.28571	17.3333:0.222222	10.5:0.5	9.36364:0.0909091	3:0.153846	10:0	30:0	0:0	1:0	0:0	12.3636:0.0909091	2.5:0	0:0	0:0	9:0	12:0	8:0	10:0	3:0	0:0	0:0	0:0	0:0	0:0	9:0	22:0	6:0	0:0	9:0	8:0	2:0	9:0	0:0
chr11_117066631_+:chr11_117073718_+	117066559	117073792	1	1	7087	GT	AG	ENSG00000149577.11	ENSG00000149591.12	SIDT2	TAGLN	protein_coding	protein_coding	8:0.75	13.75:0.75	2:1	0:0	0:0	3.25:0.25	4.09091:1.18182	2.46154:0.384615	0.272727:0	8:4.5	7:1.75	10.5:4.25	2.3125:0.5625	0.818182:0.363636	2:2	0:0	0:0	1:0	0:0	3:0	3:0	5:0	1:0	2:0	0:0	0:0	0:0	0:0	0:0	0:0	0:0	0:0	0:0	17:0	15:0	0:0
chr7_44620692_-:chr7_44614637_-	44620766	44614563	1	1	6055	GC	AG	ENSG00000158604.10	ENSG00000136271.6	TMED4	DDX56	protein_coding	protein_coding	2.25:0.75	2.25:0	1:1.5	4.28571:3.85714	2:1	5.5:2	5:8.81818	3.84615:3.23077	1.63636:2	0:0	2:1.5	1.5:3.5	1.0625:0.4375	7:5.72727	4:1	6:1	6:0	19:1	20:2	0:0	0:0	0:0	0:0	25:9	13:8	7:0	9:1	0:0	0:0	0:0	0:0	3:0	0:0	3:3	4:1	0:0
chr6_27100467_-:chr6_26216808_-	27100541	26216734	1	1	883659	GC	AG	ENSG00000124635.7	ENSG00000187990.4	HIST1H2BJ	HIST1H2BG	protein_coding	protein_coding	1.5:0	4:0	2.5:0	8.57143:0.857143	8.55556:0.222222	1.5:0	7.18182:0	0.153846:0	2.63636:0.0909091	5.5:0	0:0	0:0	6.9375:0.625	5.72727:0.181818	1.5:0	10:5	12:3	9:0	0:0	0:0	8:1	2:8	4:6	5:10	1:4	8:5	8:15	4:1	9:9	4:5	1:0	2:0	4:0	0:0	3:6	5:4
chr12_110927976_+:chr12_110928905_+	110927902	110928979	1	1	929	GT	AG	ENSG00000204856.7	ENSG00000111237.14	FAM216A	VPS29	protein_coding	protein_coding	0.5:0.5	0:0	0.25:2.25	0.142857:0.285714	3.22222:0.444444	0.25:0.5	0.909091:0.0909091	0.538462:0	0.454545:0.545455	0:0	1:0	0:0	1.25:0.8125	0.909091:0.818182	0:0	0:0	0:0	0:0	0:0	0:0	4:0	0:0	0:0	0:0	0:0	0:0	0:0	0:0	1:0	0:0	0:0	3:0	6:0	3:0	0:0	0:0
chr6_27114352_-:chr6_26216645_-	27114426	26216571	1	1	897707	GT	AG	ENSG00000197903.6	ENSG00000187990.4	HIST1H2BK	HIST1H2BG	protein_coding	protein_coding	2:0	2.25:0	4.5:0	14.4286:0.571429	16.3333:0.777778	1.25:0	3.45455:0	2.53846:0	5.72727:0	4:0	1:0	1.25:0	10.375:0.5625	12.0909:0.0909091	0.5:0	0:0	1:2	0:0	0:0	14:0	15:4	0:0	1:2	0:0	0:0	4:0	6:1	7:5	3:4	5:6	0:0	11:11	9:2	0:0	1:9	6:0
chr5_132203400_+:chr5_132209642_+	132203326	132209712	1	1	6242	GT	AG	ENSG00000164405.6	ENSG00000164406.7	UQCRQ	LEAP2	protein_coding	protein_coding	1.75:0.5	0.5:0	2:1.25	1.42857:1.28571	3.55556:2.11111	4.5:1	0:0	0.230769:0.153846	0.363636:0.454545	0:0	0:0	0.75:0.25	1.75:0.5	5.63636:3.63636	0:0	0:0	0:0	1:0	1:0	1:0	7:0	0:0	0:0	0:0	0:0	2:0	1:0	5:0	3:0	0:0	0:0	9:0	11:0	2:0	1:0	2:0
chr6_26217541_+:chr6_27101190_+	26217466	27101264	1	1	883649	GC	AG	ENSG00000168274.3	ENSG00000196787.2	HIST1H2AE	HIST1H2AG	protein_coding	protein_coding	4.25:0	3.75:0	4.5:0	8.71429:2.14286	11:4.33333	1.25:0	5.36364:0.0909091	1.84615:0.153846	5.36364:1.09091	7:0	1.75:0	0.75:0	9.6875:1.5625	11.0909:5.45455	0:0	5:2	13:2	0:0	2:0	6:1	10:1	5:3	0:0	1:0	2:1	0:0	0:0	12:3	11:9	0:0	0:0	8:3	8:1	0:0	8:5	2:0
chr1_227079545_+:chr1_227085421_+	227079474	227085492	1	1	5876	GT	AG	ENSG00000143801.12	ENSG00000163050.12	PSEN2	ADCK3	protein_coding	protein_coding	1.25:0	0.75:0.75	0.25:0	1.57143:0.714286	0:0	0.75:0	0.727273:1	2.84615:1	1.18182:0.818182	0:0	0.25:0	0.5:0	2:0.625	1.72727:0.545455	0:0	0:0	1:0	0:0	0:0	5:0	5:0	6:0	5:0	0:0	0:0	7:0	0:0	4:0	10:0	0:0	0:0	10:0	9:0	0:0	4:0	0:0
chr1_150082742_+:chr1_150123102_+	150082668	150123176	1	1	40360	GT	AG	ENSG00000136631.8	ENSG00000023902.9	VPS45	PLEKHO1	protein_coding	protein_coding	7.5:0.75	2.75:0.25	5.25:2	0.857143:0	1.11111:0	1.5:0.25	6.63636:3.09091	1.92308:0.769231	0.909091:0.272727	0:0	1:0	3.25:0.25	2:0.25	3.27273:0.181818	1:0	0:0	3:0	2:1	1:2	0:0	0:0	2:1	1:1	0:0	2:0	0:0	0:0	0:0	0:0	0:0	0:0	0:0	0:0	1:0	0:0	3:1
chr17_62496667_-:chr17_62489138_-	62496742	62489064	1	1	7529	GT	AG	ENSG00000108654.7	ENSG00000256525.2	DDX5	POLG2	protein_coding	protein_coding	2.75:0	0:0	3.5:3.75	3.85714:1.57143	0.444444:0	0:0	5.09091:1.90909	2.84615:0.0769231	1.63636:0.0909091	0:0	0:0	1.75:0.25	2.6875:0.0625	4.54545:1.18182	4.5:0.5	2:1	4:0	7:0	4:1	0:0	5:0	0:0	2:0	5:0	8:1	5:0	3:1	5:0	6:0	0:0	0:0	0:0	4:0	11:2	10:6	4:0
chr2_85806290_+:chr2_85818848_+	85806216	85818922	1	1	12558	GT	AG	ENSG00000118640.6	ENSG00000168899.4	VAMP8	VAMP5	protein_coding	protein_coding	0:0	0:0	7.75:3.5	2.42857:0.714286	3:1.33333	0.25:0	1.90909:0.545455	9.15385:8.46154	0.909091:0.909091	0:0	4.25:0.75	7:4	1.3125:0	1.81818:2.90909	10:7.5	0:0	0:0	0:0	0:0	0:0	0:0	10:6	0:0	7:1	0:0	8:1	8:1	16:6	0:0	0:0	0:0	14:0	8:0	14:15	0:0	6:0
chr3_8932073_-:chr3_8794910_-	8932130	8794842	1	1	137163	GT	AG	ENSG00000070950.5	ENSG00000180914.6	RAD18	OXTR	protein_coding	protein_coding	0:0	0.25:0	0.25:0	3.57143:3.28571	0.666667:0.111111	2.5:2	0.363636:0	0.0769231:0.0769231	0.636364:0.818182	0:0	0.5:0	0:0	0.9375:0.125	3.36364:2	0:0	3:3	4:5	0:0	0:0	0:0	0:0	4:1	3:1	0:0	0:0	0:0	0:0	4:4	6:4	2:0	0:0	2:0	4:1	1:0	0:0	0:0
chr1_100483371_+:chr1_100515465_+	100483297	100515539	1	1	32094	GT	AG	ENSG00000117620.8	ENSG00000156875.9	SLC35A3	HIAT1	protein_coding	protein_coding	5.5:1	4.75:0.75	7.25:6	0.714286:0	5:0.777778	4.25:0.25	6.09091:3	8.07692:4.07692	2.63636:0.454545	2.5:0	5.75:1	5:0.75	2.4375:0.375	2.18182:1.81818	5.5:2.5	1:0	0:0	0:0	0:0	5:0	7:1	5:0	4:0	14:11	14:5	3:3	0:0	6:1	4:2	0:0	0:0	6:0	0:0	15:11	16:3	17:6
chr19_12811891_-:chr19_12805752_-	12811963	12805678	1	1	6139	GT	AG	ENSG00000105576.11	ENSG00000132004.8	TNPO2	FBXW9	protein_coding	protein_coding	1.5:0.25	0.75:0	0:0	2:0.142857	1.11111:0	0.5:0	2.09091:2.27273	1.84615:2.61538	1.18182:0.0909091	0:0	1.25:0.5	1.25:1	6.125:5	4.72727:4.27273	2:2	8:1	9:0	9:1	10:2	14:0	0:0	0:0	5:0	8:0	12:3	9:2	12:3	9:13	0:0	6:0	0:0	0:0	4:0	17:11	12:13	21:2
chr15_91542907_-:chr15_91528055_-	91542975	91527981	1	1	14852	GT	AG	ENSG00000184056.10	ENSG00000198901.9	VPS33B	PRC1	protein_coding	protein_coding	0.5:0	0:0	2:0	0.142857:0	1.33333:0.111111	6:0	1.63636:0.545455	0.692308:0.0769231	1.18182:0.272727	0:0	0:0	0.75:0	3.9375:0.5625	4.45455:0.0909091	0:0	0:0	2:0	0:0	3:0	0:0	0:0	0:0	3:0	3:3	2:1	0:0	3:8	0:0	0:0	0:0	0:0	5:4	10:1	0:0	0:0	4:3
chr6_27858443_-:chr6_26250705_-	27858517	26250631	1	1	1607738	GC	AG	ENSG00000197153.3	ENSG00000256316.1	HIST1H3J	HIST1H3F	protein_coding	protein_coding	9.5:0	10:0	13.75:0	18.7143:3.14286	20.8889:7.77778	12.25:0.25	11.5455:0.181818	5.38462:0	6:0	22.5:0	5.25:0	4.75:0	8.6875:0.25	17.9091:0	4.5:0	11:0	13:0	0:0	0:0	0:0	8:1	0:0	0:0	3:0	0:0	2:1	0:0	11:1	8:0	5:0	0:0	7:0	0:0	8:0	0:0	0:0
chr15_78570550_-:chr15_78567339_-	78570624	78567266	1	1	3211	GT	AG	ENSG00000140395.4	ENSG00000140403.8	WDR61	DNAJA4	protein_coding	protein_coding	2.25:0	0:0	3.25:4.25	0:0	1.44444:0	2.5:0.25	0.818182:0.363636	0.230769:0	0.181818:0	0:0	2.5:0.75	5.25:3	0.9375:0	1.18182:0.0909091	0:0	0:0	0:0	0:0	0:0	0:0	4:0	4:0	10:0	0:0	0:0	0:0	0:0	0:0	11:0	0:0	0:0	0:0	0:0	0:0	0:0	0:0
chr9_32550772_-:chr9_32500937_-	32550837	32500865	1	1	49835	GT	AG	ENSG00000197579.3	ENSG00000107201.5	TOPORS	DDX58	protein_coding	protein_coding	2.5:1	3.25:1.5	0.25:0	2.42857:1.57143	0.777778:0.333333	4:0.75	2.63636:0.909091	1.15385:0.384615	1.09091:0.181818	1.5:0	2.5:2.25	4.25:4	0.5625:0.0625	0.454545:0.0909091	1:0	5:1	5:0	0:0	0:0	7:0	6:0	0:0	0:0	2:3	19:9	4:1	5:3	7:0	6:1	2:0	0:0	5:0	10:0	4:8	9:9	2:0
chr9_139377962_-:chr9_139372136_-	139378035	139372062	1	1	5826	GT	AG	ENSG00000196366.1	ENSG00000148396.14	C9orf163	SEC16A	protein_coding	protein_coding	1:2	0.75:0.5	8.5:16.25	2.28571:2.42857	0:0	2.25:3.25	1.45455:1.09091	0.230769:0.846154	0:0	0:0	0.5:0.5	5:4	0.125:0.125	0.181818:0.0909091	0:0	5:1	7:2	4:4	7:2	0:0	0:0	3:3	9:2	7:8	10:8	5:2	4:3	0:0	0:0	1:1	0:0	1:1	0:0	0:0	0:0	0:0
chr14_24740516_+:chr14_24761404_+	24740442	24761478	1	1	20888	GT	AG	ENSG00000100949.10	ENSG00000157379.9	RABGGTA	DHRS1	protein_coding	protein_coding	5.5:59.75	8.5:49.5	4.25:41	8:27.4286	3.77778:14.1111	2.5:36	4:14.1818	1.61538:5.23077	2.09091:26.0909	0:0	6.75:34.75	9.75:41	0.375:4.0625	1.18182:15.0909	0:0	6:2	3:11	2:2	1:0	0:0	0:0	8:4	8:13	15:14	5:2	8:3	8:9	2:1	0:0	0:0	0:0	1:0	1:2	18:16	16:49	1:3
chr20_62514173_+:chr20_62559688_+	62514099	62559762	1	1	45515	GT	AG	ENSG00000101150.13	ENSG00000101152.6	TPD52L2	DNAJC5	protein_coding	protein_coding	7.5:0.75	8:1.5	6.75:2.25	4.85714:5.71429	1.55556:0	11.5:1.75	2.09091:1.45455	4.46154:1.61538	8.27273:4.72727	0:0	7.25:4.75	2.5:1.5	7.4375:5.3125	5.72727:2.18182	5.5:8.5	1:77	9:67	15:90	19:108	18:26	16:101	33:99	23:93	22:88	17:76	29:77	15:79	0:0	13:166	22:287	1:0	0:0	6:65	16:78	1:86	11:25
chr1_168212307_+:chr1_168260398_+	168212233	168260472	1	1	48091	GT	AG	ENSG00000213064.5	ENSG00000143178.8	SFT2D2	TBX19	protein_coding	protein_coding	8.25:3.75	1.5:1.25	3.75:3.25	2.28571:8.42857	10.3333:12.4444	2.25:0.5	3.36364:5.81818	1.92308:1.61538	1.09091:3	1:2	1.25:1.25	1.5:2	6.375:6.4375	1.27273:1.09091	0.5:0.5	17:4	11:3	13:2	9:3	7:0	7:0	8:12	8:12	10:6	0:0	0:0	0:0	8:1	11:10	12:3	0:0	14:8	12:7	14:5	13:4	5:1
chr6_26205052_+:chr6_27792083_+	26204977	27792157	1	1	1587031	GT	AG	ENSG00000198518.5	ENSG00000197238.3	HIST1H4E	HIST1H4J	protein_coding	protein_coding	11.25:0	16.25:0	9.75:0	19.4286:1	24.4444:0.777778	16.25:0	11.4545:0	8.61538:0.0769231	14:0.181818	18.5:0	3.5:0	4.75:0	18.25:0.5625	22.1818:1	2.5:0	3:2	3:0	2:4	3:0	6:3	17:5	2:13	2:20	6:8	0:0	2:12	7:15	1:1	4:0	0:0	1:0	11:10	14:1	7:6	8:7	2:0
chr20_62505169_+:chr20_62559688_+	62505095	62559762	1	1	54519	GT	AG	ENSG00000101150.13	ENSG00000101152.6	TPD52L2	DNAJC5	protein_coding	protein_coding	4.25:0.5	3.5:0.5	0:0	5:5.71429	1.88889:1.88889	7.75:1.25	1.27273:0.454545	2.30769:0.461538	5.09091:3	4:0	3.25:3.25	0:0	9.5625:5.875	3.45455:2.72727	0:0	4:0	7:0	6:0	9:0	2:0	8:0	1:0	4:0	0:0	4:0	1:0	1:0	5:0	17:0	8:0	0:0	9:0	11:0	1:0	2:0	3:0
chr3_186845787_-:chr3_186760559_-	186845853	186760485	1	1	85228	GT	AG	ENSG00000163923.5	ENSG00000073849.10	RPL39L	ST6GAL1	protein_coding	protein_coding	0.75:0	0.75:0.5	13.5:5.5	1.14286:0.142857	0.111111:0	1.75:0	0.272727:0	0.153846:0	0:0	0:0	1.75:0.75	1.5:1	0.0625:0	0.0909091:0	0:0	13:3	10:2	0:0	8:2	6:0	4:0	6:11	0:0	0:0	0:0	6:0	0:0	0:0	5:10	11:1	0:0	13:7	29:3	0:0	0:0	5:0
chr14_24607769_+:chr14_24608585_+	24607695	24608659	1	1	816	GT	AG	ENSG00000092010.10	ENSG00000100908.9	PSME1	EMC9	protein_coding	protein_coding	8:0	4.25:1	5.25:1.75	2.85714:0.571429	6.66667:1.77778	1:0	3:2.54545	1.07692:0.0769231	0:0	0:0	6.25:3.25	5.5:2	0.3125:0	1.45455:0.181818	0:0	3:0	4:0	2:0	1:2	0:0	1:0	3:0	5:1	4:0	2:4	2:0	1:0	0:0	1:0	0:0	0:0	1:0	0:0	29:11	25:11	1:0
chr6_31628098_-:chr6_31619553_-	31628171	31619480	1	1	8545	GT	AG	ENSG00000204439.3	ENSG00000204463.8	C6orf47	BAG6	protein_coding	protein_coding	17:9.5	2:1.5	0.75:0.5	0:0	1.66667:2.44444	2:0.5	1.18182:1.36364	0.538462:0.307692	0.363636:0	3.5:0	5.25:7.25	5:5	0.4375:0.4375	1.27273:1.18182	4:3.5	0:0	4:0	9:2	8:2	15:0	25:1	9:3	11:1	11:5	11:3	0:0	8:7	4:0	0:0	0:0	0:0	2:0	3:0	11:1	10:6	7:0
chr6_27839800_-:chr6_26031994_-	27839874	26031919	1	1	1807806	GC	AG	ENSG00000182572.2	ENSG00000124693.2	HIST1H3I	HIST1H3B	protein_coding	protein_coding	6.75:0.25	9.75:0	6.5:0.25	10.7143:12	13.4444:7.77778	18:0	6.45455:0.545455	2.23077:0.0769231	9.09091:0	23.5:0.5	4.25:0.75	5.25:0	9.8125:0	12.8182:0.272727	2.5:0	3:1	4:1	0:0	3:4	0:0	5:0	0:0	0:0	11:8	9:12	0:0	0:0	0:0	0:0	1:0	0:0	0:0	0:0	3:2	0:0	0:0
chr11_47260506_+:chr11_47261369_+	47260432	47261442	1	1	863	GT	AG	ENSG00000134574.7	ENSG00000134575.5	DDB2	ACP2	protein_coding	protein_coding	0.25:0	0.5:0.75	1.75:4.75	0.571429:0.428571	3.88889:0.222222	2.25:0.25	0:0	1:0	0.727273:0	0:0	0.5:0.25	0:0	0.0625:0	3.54545:1.36364	0:0	6:0	1:0	0:0	0:0	10:0	6:0	0:0	8:0	0:0	1:0	0:0	3:0	1:0	2:0	0:0	0:0	13:0	21:0	1:0	1:0	0:0
chr12_53292579_-:chr12_52910536_-	53292653	52910460	1	1	382043	GC	AG	ENSG00000170421.7	ENSG00000186081.7	KRT8	KRT5	protein_coding	protein_coding	2.5:0	0.75:0	14.75:0	11.2857:0	0:0	7:0	1.72727:0	17.9231:0.153846	8.27273:0	0.5:0	0.75:0	0.25:0	10.4375:0	11.2727:0	24:2.5	0:0	9:1	1:2	1:1	16:1	19:1	0:0	4:3	0:0	0:0	0:0	0:0	13:4	26:11	8:0	0:0	0:0	1:0	6:9	1:10	6:0
chr16_85205413_+:chr16_85391069_+	85205339	85391143	1	1	185656	GT	AG	ENSG00000262601.1	ENSG00000261567.1	CTC-786C10.1	RP11-680G10.1	protein_coding	protein_coding	14.75:8.75	12:8	6:5.25	17.5714:18.7143	0.444444:0	0.75:0	12.5455:9.09091	3.23077:2.69231	12.7273:10.3636	0:0	12.5:6.75	24.5:20.75	20:24.75	6.63636:5.54545	8:3.5	1:0	2:0	2:0	1:0	0:0	0:0	17:0	14:0	1:0	0:0	1:0	2:0	19:0	20:0	17:0	0:0	21:0	18:0	22:0	6:0	31:0
chr11_61570835_-:chr11_61558074_-	61570909	61557999	1	1	12761	GT	AG	ENSG00000149485.12	ENSG00000134825.9	FADS1	TMEM258	protein_coding	protein_coding	4.75:0	6:0.5	0:0	1.14286:0	0:0	3.25:0.5	3.90909:0.454545	0.769231:0	2:0	4:1.5	3.5:0.75	0.25:0	0:0	4.09091:1.27273	0:0	0:0	2:0	15:8	21:17	0:0	1:0	32:16	28:39	65:61	21:10	27:7	26:9	0:0	2:0	15:7	0:0	18:2	19:6	12:1	10:12	0:0
chr19_58490022_-:chr19_58485571_-	58490088	58485504	1	1	4451	GT	AG	ENSG00000166704.7	ENSG00000177025.3	ZNF606	C19orf18	protein_coding	protein_coding	2.25:0.5	0:0	0.75:0	1:0.142857	0:0	0.5:0	2.27273:1.27273	4.76923:1.38462	3.63636:2.27273	0.5:0	2:2	0.75:0.25	0:0	0:0	2:1.5	13:2	0:0	13:0	11:2	0:0	0:0	0:0	0:0	1:0	0:0	12:0	11:1	11:0	0:0	0:0	0:0	0:0	0:0	0:0	0:0	0:0
chr15_65255872_-:chr15_65249608_-	65255946	65249538	1	1	6264	GT	AG	ENSG00000090487.6	ENSG00000166839.12	SPG21	ANKDD1A	protein_coding	protein_coding	9.25:1	0.25:0.25	10.5:7	0.714286:0.142857	1.33333:0.222222	5:1.5	0.545455:0.272727	0.461538:0.384615	0:0	0:0	0.5:0.25	0.25:0.5	0.125:0	0:0	0:0	0:0	2:0	0:0	0:0	0:0	0:0	1:0	0:0	0:0	3:1	0:0	0:0	0:0	0:0	6:8	0:0	0:0	0:0	3:0	0:0	7:1
chr14_24740516_+:chr14_24761643_+	24740442	24761717	1	1	21127	GT	AG	ENSG00000100949.10	ENSG00000157379.9	RABGGTA	DHRS1	protein_coding	protein_coding	0:0	0.25:23	4:36.25	2.28571:13	1:8.55556	0.5:31.75	1.18182:7.72727	0.769231:3.84615	1.18182:22.5455	0:0	0.5:22	1.75:30.75	0.375:3.8125	0.818182:18.1818	0:0	10:3	10:3	0:0	1:1	0:0	12:2	1:0	4:1	0:0	1:2	0:0	6:3	0:0	0:0	0:0	0:0	0:0	2:0	21:20	21:8	1:2
chr3_48602216_-:chr3_48600569_-	48602290	48600495	1	1	1647	GT	AG	ENSG00000114270.11	ENSG00000145040.3	COL7A1	UCN2	protein_coding	protein_coding	0.5:0	4.75:3.25	0.5:0.75	0.714286:1	0:0	11.75:10.25	0.272727:0.181818	16.8462:42.8462	4.54545:11.8182	1.5:0	0:0	1:1	0:0	6.45455:16.3636	16:55.5	1:74	1:53	0:0	1:92	1:7	8:70	15:49	1:42	1:65	6:58	6:28	7:57	1:54	8:146	12:248	1:0	0:0	6:61	10:74	6:71	5:19
chr1_153933048_-:chr1_153927642_-	153933122	153927568	1	1	5406	GC	AG	ENSG00000143570.13	ENSG00000160741.12	SLC39A1	CRTC2	protein_coding	protein_coding	3.5:1.75	0:0	2.25:4.75	4:3.42857	9.55556:5.88889	6:2	2.81818:1.90909	1.61538:2	3.63636:2.09091	0:0	3.75:2.25	3.25:4.5	2.5:1.375	2.63636:2.36364	5:12.5	26:24	16:17	8:6	10:7	0:0	0:0	0:0	0:0	3:3	1:1	0:0	0:0	0:0	0:0	3:2	0:0	0:0	0:0	0:0	2:3	18:17
chr6_26022086_+:chr6_26205053_+	26022016	26205127	1	1	182967	GT	AG	ENSG00000196176.7	ENSG00000198518.5	HIST1H4A	HIST1H4E	protein_coding	protein_coding	6.75:0	6:0	4:0.25	8:0.714286	10.1111:0.444444	11.25:0	5.90909:0.0909091	2.84615:0	6:0	12:0	1.75:0	1:0	7.0625:0.1875	9.81818:0.181818	2.5:0	8:3	14:5	0:0	0:0	8:0	6:2	0:0	11:14	7:15	3:3	7:2	7:3	5:0	0:0	7:3	0:0	2:0	7:0	5:8	4:11	3:5
chr17_72200329_+:chr17_72218624_+	72200271	72218691	1	1	18295	GT	AG	ENSG00000172809.8	ENSG00000141540.6	RPL38	TTYH2	protein_coding	protein_coding	2.75:0	0.25:0	0.5:0	0.285714:0.428571	4.33333:5.66667	0.5:0	0.909091:0.727273	0.461538:0	0.636364:1.36364	0.5:0	0.25:0	0.25:0.5	0.3125:0.6875	0.0909091:0	0:0	6:0	11:0	4:0	2:0	9:0	5:0	3:0	4:0	0:0	0:0	2:0	1:0	8:0	4:0	1:0	0:0	12:0	3:0	2:0	1:0	2:0
chr6_41874754_-:chr6_41839375_-	41874828	41839301	1	1	35379	GT	AG	ENSG00000124641.10	ENSG00000164663.9	MED20	USP49	protein_coding	protein_coding	6.25:0	4.5:1.25	1.25:0.5	3.85714:1.57143	1.55556:0.555556	2.25:0.5	4.09091:1.90909	4.23077:1.07692	5.36364:1.45455	0:0	0.75:1.5	0.75:0.5	6.4375:1.3125	1.72727:0	2:1	0:0	2:0	1:0	0:0	5:0	9:0	0:0	1:3	1:2	0:0	2:1	2:2	0:0	0:0	1:4	0:0	0:0	3:0	1:0	1:0	0:0
chr19_41197497_-:chr19_41192900_-	41197571	41192826	1	1	4597	GT	AG	ENSG00000123815.7	ENSG00000105245.5	ADCK4	NUMBL	protein_coding	protein_coding	4.5:2.5	1.75:1.25	1.75:1	1:0.714286	0.888889:0.333333	4:1.75	1.54545:6.54545	0.230769:0.307692	1.72727:3	0:0	1.25:1.75	0.75:3	1:1.0625	10.6364:8.36364	0:0	2:1	7:1	8:4	7:1	0:0	0:0	0:0	0:0	0:0	3:2	0:0	3:2	0:0	5:0	10:4	0:0	14:0	6:0	5:2	0:0	6:1
chr16_31123348_+:chr16_31128784_+	31123276	31128858	1	1	5436	GT	AG	ENSG00000103507.9	ENSG00000103510.15	BCKDK	KAT8	protein_coding	protein_coding	2.5:0.25	0:0	0:0	2.71429:1	0.222222:0	0.75:0	4:0.818182	0.692308:0	2.81818:0.818182	0:0	0:0	4.5:0.25	0.25:0	4.09091:1.18182	2:0.5	5:4	11:3	5:4	2:1	0:0	0:0	0:0	3:3	3:12	0:0	1:6	1:11	0:0	4:0	2:0	0:0	1:0	0:0	0:0	5:4	0:0
chr22_40762502_+:chr22_40796700_+	40762433	40796774	1	1	34198	GT	AG	ENSG00000239900.7	ENSG00000100359.16	ADSL	SGSM3	protein_coding	protein_coding	7:1.75	5.75:1.75	2.5:2.25	10.5714:14	2.77778:1.33333	3.75:1.25	12.5455:17.3636	9.84615:12.6923	7.45455:9.63636	1.5:0	3.75:3.5	6.75:7.75	7:3.6875	2.18182:1.63636	3:4	0:0	3:0	0:0	0:0	0:0	0:0	4:1	4:0	12:1	6:0	6:3	8:0	0:0	0:0	4:0	0:0	0:0	1:0	0:0	0:0	3:0
chr6_27839809_-:chr6_26032003_-	27839884	26031929	1	1	1807806	GC	AG	ENSG00000182572.2	ENSG00000124693.2	HIST1H3I	HIST1H3B	protein_coding	protein_coding	16.75:0.25	16.5:0	14.5:0.5	21.1429:13.1429	26.6667:9	33.75:0.75	15.6364:0.727273	5.38462:0.230769	19.0909:0	32.5:1	5:0.75	8.25:0.25	22.5:0.0625	25.9091:0.0909091	5:0	7:2	7:3	13:4	7:3	4:0	10:3	9:20	9:25	13:16	14:15	10:18	8:10	0:0	3:0	6:8	0:0	2:0	5:0	9:5	1:4	15:1
chr6_42176596_-:chr6_42156469_-	42176670	42156398	1	1	20127	GT	AG	ENSG00000048544.5	ENSG00000112599.8	MRPS10	GUCA1B	protein_coding	protein_coding	7.75:0.25	3.75:0	1.5:0.5	2.28571:0.285714	0.777778:0	3.5:0	0.636364:0.363636	0:0	1:0.272727	0:0	1.75:0.25	7.25:6.25	1.0625:0.0625	0:0	4.5:3.5	10:0	19:0	1:0	2:0	24:0	21:0	10:0	8:0	0:0	0:0	2:0	0:0	15:0	18:0	6:0	0:0	21:0	22:0	5:0	8:0	13:0
chr5_40764616_-:chr5_40747121_-	40764690	40747047	1	1	17495	GT	AG	ENSG00000132356.7	ENSG00000113638.8	PRKAA1	TTC33	protein_coding	protein_coding	4.25:0.5	7.25:1.5	6:6.25	0.571429:0	1.44444:0.111111	4.75:0.75	8.45455:8.36364	4.07692:3.07692	2.72727:0.818182	2:0	5.25:3	3.75:2.75	3.625:2.4375	2.54545:1.72727	2.5:1	4:0	10:0	9:0	6:0	0:0	7:0	5:1	0:0	10:5	17:20	0:0	0:0	0:0	0:0	0:0	0:0	6:0	4:1	6:2	0:0	0:0
chr16_19603196_+:chr16_19867809_+	19603122	19867883	1	1	264613	GT	AG	ENSG00000103544.10	ENSG00000174628.12	C16orf62	IQCK	protein_coding	protein_coding	0:0	0:0	33.75:65.75	0:0	0:0	0:0	0:0	0:0	0:0	0:0	0:0	0:0	0:0	0:0	0:0	11:0	7:1	10:1	7:5	6:0	5:0	0:0	1:0	0:0	15:11	6:2	4:2	9:5	5:8	3:1	0:0	7:1	6:1	15:17	9:8	15:1
[truncated: 85 more columns]
