# Supplementary material for: ChimPipe: accurate detection of fusion genes and transcription-induced chimeras from RNA-seq data
Source: BMC Genomics. 2017 Jan 3;18:7. doi: 10.1186/s12864-016-3404-9 (PMC5209911; doi:10.1186/s12864-016-3404-9)
Supplement: Additional file 6 — Common chimeras between human and mouse (TSV 52kb) [file 12864_2016_3404_MOESM6_ESM.tsv]

human_gn1	human_gn2	human_nbjunc	mouse_gn1	mouse_gn2	mouse_nbjunc	human_chr1	human_chr2	mouse_chr1	mouse_chr2	human_str1	human_str2	mouse_str1	mouse_str2	human_chimjunc	mouse_chimjunc	hm_junc_pair_list	hm_junc_pair_in_orth_list	hm_junc_pair_orth
ENSG00000004897	ENSG00000198336	1	ENSMUSG00000020687	ENSMUSG00000061086	1	chr17	chr17	chr11	chr11	-	+	-	+	chr17_45266837_+:chr17_45286755_+,	chr11_104411927_+:chr11_104438735_+,	chr17_45266837_+:chr17_45286755_+?chr11_104411927_+:chr11_104438735_+,	0,	0,
ENSG00000011243	ENSG00000105127	1	ENSMUSG00000002625	ENSMUSG00000024045	4	chr19	chr19	chr17	chr17	-	-	-	-	chr19_15507961_-:chr19_15487825_-,	chr17_32458451_-:chr17_32458124_-,chr17_32458350_-:chr17_32458124_-,chr17_32458451_-:chr17_32458121_-,chr17_32469424_-:chr17_32455754_-,	chr19_15507961_-:chr19_15487825_-?chr17_32458451_-:chr17_32458124_-,chr19_15507961_-:chr19_15487825_-?chr17_32458350_-:chr17_32458124_-,chr19_15507961_-:chr19_15487825_-?chr17_32458451_-:chr17_32458121_-,chr19_15507961_-:chr19_15487825_-?chr17_32469424_-:chr17_32455754_-,	0,0,0,1,	0,0,0,1,
ENSG00000023041	ENSG00000197142	1	ENSMUSG00000024982	ENSMUSG00000024981	1	chr10	chr10	chr19	chr19	-	+	-	+	chr10_114191998_-:chr10_114188196_-,	chr19_55364076_-:chr19_55363373_-,	chr10_114191998_-:chr10_114188196_-?chr19_55364076_-:chr19_55363373_-,	0,	0,
ENSG00000036054	ENSG00000114021	1	ENSMUSG00000022749	ENSMUSG00000022751	1	chr3	chr3	chr16	chr16	+	+	-	-	chr3_100039815_+:chr3_100057931_+,	chr16_57169879_-:chr16_57166329_-,	chr3_100039815_+:chr3_100057931_+?chr16_57169879_-:chr16_57166329_-,	0,	0,
ENSG00000039650	ENSG00000104960	2	ENSMUSG00000002963	ENSMUSG00000038502	1	chr19	chr19	chr7	chr7	-	+	+	-	chr19_50364706_-:chr19_50363606_-,chr19_50364706_-:chr19_50363627_-,	chr7_52117797_+:chr7_52118932_+,	chr19_50364706_-:chr19_50363606_-?chr7_52117797_+:chr7_52118932_+,chr19_50364706_-:chr19_50363627_-?chr7_52117797_+:chr7_52118932_+,	0,0,	0,0,
ENSG00000048544	ENSG00000112599	3	ENSMUSG00000034729	ENSMUSG00000023979	1	chr6	chr6	chr17	chr17	-	-	+	+	chr6_42176038_-:chr6_42156469_-,chr6_42178226_-:chr6_42156469_-,chr6_42176596_-:chr6_42156469_-,	chr17_47516110_+:chr17_47526059_+,	chr6_42176038_-:chr6_42156469_-?chr17_47516110_+:chr17_47526059_+,chr6_42178226_-:chr6_42156469_-?chr17_47516110_+:chr17_47526059_+,chr6_42176596_-:chr6_42156469_-?chr17_47516110_+:chr17_47526059_+,	0,0,0,	0,0,0,
ENSG00000066044	ENSG00000104980	1	ENSMUSG00000040028	ENSMUSG00000002949	1	chr19	chr19	chr8	chr8	-	-	-	-	chr19_8038609_-:chr19_8006082_-,	chr8_4295336_-:chr8_4275965_-,	chr19_8038609_-:chr19_8006082_-?chr8_4295336_-:chr8_4275965_-,	0,	0,
ENSG00000067829	ENSG00000184343	1	ENSMUSG00000002010	ENSMUSG00000002007	1	chrX	chrX	chrX	chrX	-	+	-	+	chrX_153051258_-:chrX_153050691_-,	chrX_71024805_-:chrX_71022760_-,	chrX_153051258_-:chrX_153050691_-?chrX_71024805_-:chrX_71022760_-,	0,	0,
ENSG00000068878	ENSG00000119737	1	ENSMUSG00000040850	ENSMUSG00000043999	1	chr2	chr2	chr11	chr11	-	-	+	+	chr2_54093222_-:chr2_54082002_-,	chr11_30779714_+:chr11_30790989_+,	chr2_54093222_-:chr2_54082002_-?chr11_30779714_+:chr11_30790989_+,	0,	0,
ENSG00000076248	ENSG00000189046	1	ENSMUSG00000029591	ENSMUSG00000044339	1	chr12	chr12	chr5	chr5	+	-	+	-	chr12_109535412_-:chr12_109530742_-,	chr5_114580465_-:chr5_114577778_-,	chr12_109535412_-:chr12_109530742_-?chr5_114580465_-:chr5_114577778_-,	0,	0,
ENSG00000077348	ENSG00000142046	1	ENSMUSG00000061286	ENSMUSG00000061702	1	chr19	chr19	chr7	chr7	-	+	+	-	chr19_41893419_-:chr19_41889954_-,	chr7_26452822_+:chr7_26455472_+,	chr19_41893419_-:chr19_41889954_-?chr7_26452822_+:chr7_26455472_+,	0,	0,
ENSG00000080824	ENSG00000096384	1	ENSMUSG00000021270	ENSMUSG00000023944	1	chr14	chr6	chr12	chr17	-	+	-	-	chr14_102552668_-:chr6_44216400_+,	chr12_111933843_-:chr17_45708827_-,	chr14_102552668_-:chr6_44216400_+?chr12_111933843_-:chr17_45708827_-,	0,	0,
ENSG00000084652	ENSG00000160050	1	ENSMUSG00000053841	ENSMUSG00000028795	1	chr1	chr1	chr4	chr4	+	+	-	-	chr1_32662059_+:chr1_32667514_+,	chr4_129305824_-:chr4_129300031_-,	chr1_32662059_+:chr1_32667514_+?chr4_129305824_-:chr4_129300031_-,	0,	0,
ENSG00000085415	ENSG00000101639	1	ENSMUSG00000079614	ENSMUSG00000024542	1	chr18	chr18	chr18	chr18	+	+	+	+	chr18_12984189_+:chr18_12999420_+,	chr18_67951668_+:chr18_67960309_+,	chr18_12984189_+:chr18_12999420_+?chr18_67951668_+:chr18_67960309_+,	0,	0,
ENSG00000086666	ENSG00000103876	1	ENSMUSG00000030629	ENSMUSG00000030630	1	chr15	chr15	chr7	chr7	+	+	-	-	chr15_80423635_+:chr15_80450402_+,	chr7_91766360_-:chr7_91750701_-,	chr15_80423635_+:chr15_80450402_+?chr7_91766360_-:chr7_91750701_-,	1,	1,
ENSG00000090565	ENSG00000103326	1	ENSMUSG00000037098	ENSMUSG00000037326	1	chr16	chr16	chr17	chr17	+	+	-	-	chr16_570925_+:chr16_583946_+,	chr17_26126935_-:chr17_26102472_-,	chr16_570925_+:chr16_583946_+?chr17_26126935_-:chr17_26102472_-,	0,	0,
ENSG00000099341	ENSG00000188766	2	ENSMUSG00000030591	ENSMUSG00000037239	1	chr19	chr19	chr7	chr7	+	+	-	-	chr19_38872868_+:chr19_38880939_+,chr19_38871639_+:chr19_38880939_+,	chr7_29959660_-:chr7_29952992_-,	chr19_38872868_+:chr19_38880939_+?chr7_29959660_-:chr7_29952992_-,chr19_38871639_+:chr19_38880939_+?chr7_29959660_-:chr7_29952992_-,	0,0,	0,0,
ENSG00000100403	ENSG00000100401	3	ENSMUSG00000022390	ENSMUSG00000022391	1	chr22	chr22	chr15	chr15	+	-	+	-	chr22_41697712_-:chr22_41677086_-,chr22_41697729_-:chr22_41681157_-,chr22_41697729_-:chr22_41677086_-,	chr15_81575712_-:chr15_81555062_-,	chr22_41697712_-:chr22_41677086_-?chr15_81575712_-:chr15_81555062_-,chr22_41697729_-:chr22_41681157_-?chr15_81575712_-:chr15_81555062_-,chr22_41697729_-:chr22_41677086_-?chr15_81575712_-:chr15_81555062_-,	0,0,0,	0,0,0,
ENSG00000100577	ENSG00000100580	1	ENSMUSG00000021033	ENSMUSG00000034111	2	chr14	chr14	chr12	chr12	+	-	+	-	chr14_77796702_+:chr14_77807838_+,	chr12_88503042_+:chr12_88509524_+,chr12_88503987_+:chr12_88509524_+,	chr14_77796702_+:chr14_77807838_+?chr12_88503042_+:chr12_88509524_+,chr14_77796702_+:chr14_77807838_+?chr12_88503987_+:chr12_88509524_+,	0,0,	0,0,
ENSG00000101150	ENSG00000101152	5	ENSMUSG00000000827	ENSMUSG00000000826	2	chr20	chr20	chr2	chr2	+	+	+	+	chr20_62505169_+:chr20_62559688_+,chr20_62520591_+:chr20_62559688_+,chr20_62514173_+:chr20_62559688_+,chr20_62507228_+:chr20_62559688_+,chr20_62505169_+:chr20_62559693_+,	chr2_181250218_+:chr2_181281076_+,chr2_181247792_+:chr2_181281076_+,	chr20_62505169_+:chr20_62559688_+?chr2_181250218_+:chr2_181281076_+,chr20_62505169_+:chr20_62559688_+?chr2_181247792_+:chr2_181281076_+,chr20_62520591_+:chr20_62559688_+?chr2_181250218_+:chr2_181281076_+,chr20_62520591_+:chr20_62559688_+?chr2_181247792_+:chr2_181281076_+,chr20_62514173_+:chr20_62559688_+?chr2_181250218_+:chr2_181281076_+,chr20_62514173_+:chr20_62559688_+?chr2_181247792_+:chr2_181…	0,1,0,1,0,1,0,1,0,0,	0,0,0,1,0,0,0,0,0,0,
ENSG00000101986	ENSG00000185825	1	ENSMUSG00000031378	ENSMUSG00000002015	2	chrX	chrX	chrX	chrX	+	-	+	-	chrX_152991181_-:chrX_152988743_-,	chrX_70963000_-:chrX_70960267_-,chrX_70961867_-:chrX_70960267_-,	chrX_152991181_-:chrX_152988743_-?chrX_70963000_-:chrX_70960267_-,chrX_152991181_-:chrX_152988743_-?chrX_70961867_-:chrX_70960267_-,	0,0,	0,0,
ENSG00000102096	ENSG00000102100	2	ENSMUSG00000031155	ENSMUSG00000031156	1	chrX	chrX	chrX	chrX	-	-	+	+	chrX_48771312_-:chrX_48767273_-,chrX_48771277_-:chrX_48767273_-,	chrX_7455682_+:chrX_7462875_+,	chrX_48771312_-:chrX_48767273_-?chrX_7455682_+:chrX_7462875_+,chrX_48771277_-:chrX_48767273_-?chrX_7455682_+:chrX_7462875_+,	0,0,	0,0,
ENSG00000102100	ENSG00000126768	2	ENSMUSG00000031156	ENSMUSG00000031158	1	chrX	chrX	chrX	chrX	-	-	+	+	chrX_48762023_-:chrX_48754141_-,chrX_48763669_-:chrX_48752384_-,	chrX_7471552_+:chrX_7478087_+,	chrX_48762023_-:chrX_48754141_-?chrX_7471552_+:chrX_7478087_+,chrX_48763669_-:chrX_48752384_-?chrX_7471552_+:chrX_7478087_+,	0,0,	0,0,
ENSG00000103260	ENSG00000103254	1	ENSMUSG00000002274	ENSMUSG00000057411	1	chr16	chr16	chr17	chr17	+	+	-	-	chr16_765984_+:chr16_771598_+,	chr17_25932073_-:chr17_25928621_-,	chr16_765984_+:chr16_771598_+?chr17_25932073_-:chr17_25928621_-,	0,	0,
ENSG00000103507	ENSG00000103510	3	ENSMUSG00000030802	ENSMUSG00000030801	1	chr16	chr16	chr7	chr7	+	+	+	+	chr16_31123348_+:chr16_31127039_+,chr16_31123348_+:chr16_31128784_+,chr16_31123348_+:chr16_31127042_+,	chr7_135051593_+:chr7_135058742_+,	chr16_31123348_+:chr16_31127039_+?chr7_135051593_+:chr7_135058742_+,chr16_31123348_+:chr16_31128784_+?chr7_135051593_+:chr7_135058742_+,chr16_31123348_+:chr16_31127042_+?chr7_135051593_+:chr7_135058742_+,	0,0,0,	0,0,0,
ENSG00000105202	ENSG00000105204	1	ENSMUSG00000046865	ENSMUSG00000002409	1	chr19	chr19	chr7	chr7	-	-	+	+	chr19_40325308_-:chr19_40322608_-,	chr7_28964202_+:chr7_28966528_+,	chr19_40325308_-:chr19_40322608_-?chr7_28964202_+:chr7_28966528_+,	0,	0,
ENSG00000106852	ENSG00000119421	2	ENSMUSG00000026890	ENSMUSG00000026895	1	chr9	chr9	chr2	chr2	-	-	-	-	chr9_124975885_-:chr9_124910556_-,chr9_124975885_-:chr9_124914687_-,	chr2_35942888_-:chr2_35900033_-,	chr9_124975885_-:chr9_124910556_-?chr2_35942888_-:chr2_35900033_-,chr9_124975885_-:chr9_124914687_-?chr2_35942888_-:chr2_35900033_-,	1,1,	0,0,
ENSG00000108671	ENSG00000176749	1	ENSMUSG00000017428	ENSMUSG00000048895	2	chr17	chr17	chr11	chr11	+	+	+	+	chr17_30807649_+:chr17_30814494_+,	chr11_80285096_+:chr11_80294100_+,chr11_80285096_+:chr11_80290868_+,	chr17_30807649_+:chr17_30814494_+?chr11_80285096_+:chr11_80294100_+,chr17_30807649_+:chr17_30814494_+?chr11_80285096_+:chr11_80290868_+,	0,0,	0,0,
ENSG00000110171	ENSG00000110169	2	ENSMUSG00000036989	ENSMUSG00000030895	1	chr11	chr11	chr7	chr7	-	-	-	-	chr11_6470214_-:chr11_6461960_-,chr11_6470536_-:chr11_6461960_-,	chr7_112759843_-:chr7_112748388_-,	chr11_6470214_-:chr11_6461960_-?chr7_112759843_-:chr7_112748388_-,chr11_6470536_-:chr11_6461960_-?chr7_112759843_-:chr7_112748388_-,	0,0,	0,0,
ENSG00000111325	ENSG00000182196	1	ENSMUSG00000023707	ENSMUSG00000029404	2	chr12	chr12	chr5	chr5	+	+	+	+	chr12_123463875_+:chr12_123465676_+,	chr5_124564201_+:chr5_124566443_+,chr5_124564654_+:chr5_124566443_+,	chr12_123463875_+:chr12_123465676_+?chr5_124564201_+:chr5_124566443_+,chr12_123463875_+:chr12_123465676_+?chr5_124564654_+:chr5_124566443_+,	0,0,	0,0,
ENSG00000113812	ENSG00000056736	3	ENSMUSG00000015971	ENSMUSG00000015966	1	chr3	chr3	chr14	chr14	-	+	+	-	chr3_53904009_-:chr3_53899046_-,chr3_53902701_-:chr3_53899046_-,chr3_53901735_-:chr3_53899046_-,	chr14_30806331_+:chr14_30819177_+,	chr3_53904009_-:chr3_53899046_-?chr14_30806331_+:chr14_30819177_+,chr3_53902701_-:chr3_53899046_-?chr14_30806331_+:chr14_30819177_+,chr3_53901735_-:chr3_53899046_-?chr14_30806331_+:chr14_30819177_+,	0,0,0,	0,0,0,
ENSG00000114270	ENSG00000145040	1	ENSMUSG00000025650	ENSMUSG00000049699	1	chr3	chr3	chr9	chr9	-	-	+	+	chr3_48602216_-:chr3_48600569_-,	chr9_108886662_+:chr9_108888208_+,	chr3_48602216_-:chr3_48600569_-?chr9_108886662_+:chr9_108888208_+,	0,	0,
ENSG00000114779	ENSG00000090097	3	ENSMUSG00000042073	ENSMUSG00000023495	1	chr3	chr3	chr9	chr9	-	-	+	+	chr3_52007981_-:chr3_51996104_-,chr3_52007981_-:chr3_52001450_-,chr3_52007981_-:chr3_51996908_-,	chr9_106354588_+:chr9_106356241_+,	chr3_52007981_-:chr3_51996104_-?chr9_106354588_+:chr9_106356241_+,chr3_52007981_-:chr3_52001450_-?chr9_106354588_+:chr9_106356241_+,chr3_52007981_-:chr3_51996908_-?chr9_106354588_+:chr9_106356241_+,	0,0,0,	0,0,0,
ENSG00000116212	ENSG00000081870	3	ENSMUSG00000028617	ENSMUSG00000063172	2	chr1	chr1	chr4	chr4	+	-	-	+	chr1_54411910_-:chr1_54405770_-,chr1_54412097_-:chr1_54405770_-,chr1_54412113_-:chr1_54405770_-,	chr4_106925990_+:chr4_106935072_+,chr4_106925984_+:chr4_106935072_+,	chr1_54411910_-:chr1_54405770_-?chr4_106925990_+:chr4_106935072_+,chr1_54411910_-:chr1_54405770_-?chr4_106925984_+:chr4_106935072_+,chr1_54412097_-:chr1_54405770_-?chr4_106925990_+:chr4_106935072_+,chr1_54412097_-:chr1_54405770_-?chr4_106925984_+:chr4_106935072_+,chr1_54412113_-:chr1_54405770_-?chr4_106925990_+:chr4_106935072_+,chr1_54412113_-:chr1_54405770_-?chr4_106925984_+:chr4_106935072_+,	0,0,0,0,0,0,	0,0,0,0,0,0,
ENSG00000117153	ENSG00000183155	1	ENSMUSG00000026455	ENSMUSG00000042229	1	chr1	chr1	chr1	chr1	-	-	+	+	chr1_202861475_-:chr1_202850351_-,	chr1_136386009_+:chr1_136402653_+,	chr1_202861475_-:chr1_202850351_-?chr1_136386009_+:chr1_136402653_+,	0,	0,
ENSG00000117481	ENSG00000117480	2	ENSMUSG00000028706	ENSMUSG00000034171	1	chr1	chr1	chr4	chr4	+	+	-	-	chr1_46827708_+:chr1_46867763_+,chr1_46827368_+:chr1_46867763_+,	chr4_115706029_-:chr4_115680898_-,	chr1_46827708_+:chr1_46867763_+?chr4_115706029_-:chr4_115680898_-,chr1_46827368_+:chr1_46867763_+?chr4_115706029_-:chr4_115680898_-,	0,0,	0,0,
ENSG00000118363	ENSG00000162139	1	ENSMUSG00000035227	ENSMUSG00000035239	1	chr11	chr11	chr7	chr7	+	+	-	-	chr11_74680744_+:chr11_74700063_+,	chr7_106993210_-:chr7_106972043_-,	chr11_74680744_+:chr11_74700063_+?chr7_106993210_-:chr7_106972043_-,	0,	0,
ENSG00000119227	ENSG00000114503	1	ENSMUSG00000045625	ENSMUSG00000022774	2	chr3	chr3	chr16	chr16	-	-	+	+	chr3_196678692_-:chr3_196666303_-,	chr16_31944481_+:chr16_31954211_+,chr16_31942192_+:chr16_31954211_+,	chr3_196678692_-:chr3_196666303_-?chr16_31944481_+:chr16_31954211_+,chr3_196678692_-:chr3_196666303_-?chr16_31942192_+:chr16_31954211_+,	0,1,	0,1,
ENSG00000119669	ENSG00000198894	1	ENSMUSG00000034168	ENSMUSG00000034157	1	chr14	chr14	chr12	chr12	-	+	-	+	chr14_77494154_+:chr14_77572000_+,	chr12_88224866_+:chr12_88293694_+,	chr14_77494154_+:chr14_77572000_+?chr12_88224866_+:chr12_88293694_+,	0,	0,
ENSG00000119865	ENSG00000221823	1	ENSMUSG00000044629	ENSMUSG00000033953	1	chr2	chr2	chr11	chr11	-	-	+	+	chr2_68544289_-:chr2_68444263_-,	chr11_16954784_+:chr11_17082110_+,	chr2_68544289_-:chr2_68444263_-?chr11_16954784_+:chr11_17082110_+,	1,	1,
ENSG00000120458	ENSG00000149564	3	ENSMUSG00000042138	ENSMUSG00000001946	1	chr11	chr11	chr9	chr9	-	-	+	+	chr11_124636843_-:chr11_124626638_-,chr11_124637240_-:chr11_124626638_-,chr11_124636843_-:chr11_124628423_-,	chr9_37330890_+:chr9_37339073_+,	chr11_124636843_-:chr11_124626638_-?chr9_37330890_+:chr9_37339073_+,chr11_124637240_-:chr11_124626638_-?chr9_37330890_+:chr9_37339073_+,chr11_124636843_-:chr11_124628423_-?chr9_37330890_+:chr9_37339073_+,	0,0,0,	0,0,0,
ENSG00000120699	ENSG00000120697	1	ENSMUSG00000027752	ENSMUSG00000036632	1	chr13	chr13	chr3	chr3	+	-	-	+	chr13_37574834_-:chr13_37569733_-,	chr3_54538639_+:chr3_54542704_+,	chr13_37574834_-:chr13_37569733_-?chr3_54538639_+:chr3_54542704_+,	0,	0,
ENSG00000120925	ENSG00000131931	1	ENSMUSG00000013878	ENSMUSG00000037214	1	chr8	chr8	chr8	chr8	-	-	+	+	chr8_42716888_-:chr8_42694524_-,	chr8_27239627_+:chr8_27271247_+,	chr8_42716888_-:chr8_42694524_-?chr8_27239627_+:chr8_27271247_+,	1,	0,
ENSG00000123338	ENSG00000123360	1	ENSMUSG00000022488	ENSMUSG00000022489	2	chr12	chr12	chr15	chr15	+	+	+	+	chr12_54932757_+:chr12_54943644_+,	chr15_103327987_+:chr15_103333892_+,chr15_103323741_+:chr15_103333892_+,	chr12_54932757_+:chr12_54943644_+?chr15_103327987_+:chr15_103333892_+,chr12_54932757_+:chr12_54943644_+?chr15_103323741_+:chr15_103333892_+,	0,1,	0,1,
ENSG00000123374	ENSG00000111540	2	ENSMUSG00000025358	ENSMUSG00000000711	2	chr12	chr12	chr10	chr10	+	+	-	-	chr12_56366114_+:chr12_56380653_+,chr12_56365031_+:chr12_56380653_+,	chr10_128136528_-:chr10_128124064_-,chr10_128136101_-:chr10_128124064_-,	chr12_56366114_+:chr12_56380653_+?chr10_128136528_-:chr10_128124064_-,chr12_56366114_+:chr12_56380653_+?chr10_128136101_-:chr10_128124064_-,chr12_56365031_+:chr12_56380653_+?chr10_128136528_-:chr10_128124064_-,chr12_56365031_+:chr12_56380653_+?chr10_128136101_-:chr10_128124064_-,	0,0,1,0,	0,0,1,0,
ENSG00000123595	ENSG00000046651	1	ENSMUSG00000079316	ENSMUSG00000040586	1	chrX	chrX	chrX	chrX	+	+	-	-	chrX_13722021_+:chrX_13753367_+,	chrX_162900247_-:chrX_162878059_-,	chrX_13722021_+:chrX_13753367_+?chrX_162900247_-:chrX_162878059_-,	0,	0,
ENSG00000123739	ENSG00000138794	3	ENSMUSG00000027999	ENSMUSG00000027997	1	chr4	chr4	chr3	chr3	-	-	+	+	chr4_110632970_-:chr4_110619498_-,chr4_110650758_-:chr4_110619498_-,chr4_110633207_-:chr4_110619498_-,	chr3_129593351_+:chr3_129608384_+,	chr4_110632970_-:chr4_110619498_-?chr3_129593351_+:chr3_129608384_+,chr4_110650758_-:chr4_110619498_-?chr3_129593351_+:chr3_129608384_+,chr4_110633207_-:chr4_110619498_-?chr3_129593351_+:chr3_129608384_+,	0,1,0,	0,0,0,
ENSG00000124164	ENSG00000087460	1	ENSMUSG00000054455	ENSMUSG00000027523	1	chr20	chr20	chr2	chr2	+	+	+	+	chr20_56964573_+:chr20_57470667_+,	chr2_173563251_+:chr2_174159713_+,	chr20_56964573_+:chr20_57470667_+?chr2_173563251_+:chr2_174159713_+,	1,	1,
ENSG00000124257	ENSG00000149634	1	ENSMUSG00000039873	ENSMUSG00000017767	1	chr20	chr20	chr2	chr2	-	-	-	-	chr20_44517211_-:chr20_44515784_-,	chr2_164656174_-:chr2_164653534_-,	chr20_44517211_-:chr20_44515784_-?chr2_164656174_-:chr2_164653534_-,	0,	0,
ENSG00000125910	ENSG00000125912	1	ENSMUSG00000044199	ENSMUSG00000020238	1	chr19	chr19	chr10	chr10	+	+	-	-	chr19_3179981_+:chr19_3192468_+,	chr10_80961177_-:chr10_80956284_-,	chr19_3179981_+:chr19_3192468_+?chr10_80961177_-:chr10_80956284_-,	0,	0,
ENSG00000125952	ENSG00000257365	3	ENSMUSG00000059436	ENSMUSG00000033373	1	chr14	chr14	chr12	chr12	-	+	-	+	chr14_65544631_-:chr14_65528720_-,chr14_65560426_-:chr14_65528720_-,chr14_65542492_-:chr14_65528720_-,	chr12_78038902_-:chr12_78021312_-,	chr14_65544631_-:chr14_65528720_-?chr12_78038902_-:chr12_78021312_-,chr14_65560426_-:chr14_65528720_-?chr12_78038902_-:chr12_78021312_-,chr14_65542492_-:chr14_65528720_-?chr12_78038902_-:chr12_78021312_-,	0,0,0,	0,0,0,
ENSG00000126267	ENSG00000105668	1	ENSMUSG00000036751	ENSMUSG00000006313	3	chr19	chr19	chr7	chr7	+	+	-	-	chr19_36145573_+:chr19_36159356_+,	chr7_31408434_-:chr7_31397493_-,chr7_31408434_-:chr7_31397490_-,chr7_31408434_-:chr7_31392224_-,	chr19_36145573_+:chr19_36159356_+?chr7_31408434_-:chr7_31397493_-,chr19_36145573_+:chr19_36159356_+?chr7_31408434_-:chr7_31397490_-,chr19_36145573_+:chr19_36159356_+?chr7_31408434_-:chr7_31392224_-,	0,0,1,	0,0,0,
ENSG00000126804	ENSG00000126803	1	ENSMUSG00000033454	ENSMUSG00000059970	2	chr14	chr14	chr12	chr12	+	+	+	+	chr14_64971664_+:chr14_65007563_+,	chr12_77488126_+:chr12_77505516_+,chr12_77471717_+:chr12_77505516_+,	chr14_64971664_+:chr14_65007563_+?chr12_77488126_+:chr12_77505516_+,chr14_64971664_+:chr14_65007563_+?chr12_77471717_+:chr12_77505516_+,	1,1,	0,1,
ENSG00000129455	ENSG00000169035	1	ENSMUSG00000064023	ENSMUSG00000030713	1	chr19	chr19	chr7	chr7	-	-	+	+	chr19_51504354_-:chr19_51485170_-,	chr7_51057583_+:chr7_51070667_+,	chr19_51504354_-:chr19_51485170_-?chr7_51057583_+:chr7_51070667_+,	0,	0,
ENSG00000130227	ENSG00000158806	1	ENSMUSG00000022100	ENSMUSG00000047911	2	chr8	chr8	chr14	chr14	+	+	-	-	chr8_21861541_+:chr8_21882947_+,	chr14_71057252_-:chr14_71052502_-,chr14_71058250_-:chr14_71052502_-,	chr8_21861541_+:chr8_21882947_+?chr14_71057252_-:chr14_71052502_-,chr8_21861541_+:chr8_21882947_+?chr14_71058250_-:chr14_71052502_-,	0,0,	0,0,
ENSG00000130592	ENSG00000130595	1	ENSMUSG00000018819	ENSMUSG00000061723	2	chr11	chr11	chr7	chr7	+	+	+	+	chr11_1908806_+:chr11_1944087_+,	chr7_149680384_+:chr7_149687525_+,chr7_149676570_+:chr7_149687525_+,	chr11_1908806_+:chr11_1944087_+?chr7_149680384_+:chr7_149687525_+,chr11_1908806_+:chr11_1944087_+?chr7_149676570_+:chr7_149687525_+,	0,1,	0,1,
ENSG00000130725	ENSG00000130724	1	ENSMUSG00000005575	ENSMUSG00000033916	1	chr19	chr19	chr7	chr7	-	-	-	-	chr19_59068054_-:chr19_59065603_-,	chr7_13621007_-:chr7_13619391_-,	chr19_59068054_-:chr19_59065603_-?chr7_13621007_-:chr7_13619391_-,	0,	0,
ENSG00000132424	ENSG00000132423	1	ENSMUSG00000028248	ENSMUSG00000028247	1	chr6	chr6	chr4	chr4	-	-	+	+	chr6_99848066_-:chr6_99831700_-,	chr4_21802180_+:chr4_21819956_+,	chr6_99848066_-:chr6_99831700_-?chr4_21802180_+:chr4_21819956_+,	0,	0,
ENSG00000134287	ENSG00000134285	4	ENSMUSG00000051853	ENSMUSG00000003355	1	chr12	chr12	chr15	chr15	-	-	-	-	chr12_49333438_-:chr12_49319461_-,chr12_49331091_-:chr12_49319461_-,chr12_49333438_-:chr12_49318894_-,chr12_49333438_-:chr12_49318431_-,	chr15_98570768_-:chr15_98558179_-,	chr12_49333438_-:chr12_49319461_-?chr15_98570768_-:chr15_98558179_-,chr12_49331091_-:chr12_49319461_-?chr15_98570768_-:chr15_98558179_-,chr12_49333438_-:chr12_49318894_-?chr15_98570768_-:chr15_98558179_-,chr12_49333438_-:chr12_49318431_-?chr15_98570768_-:chr15_98558179_-,	0,0,0,0,	0,0,0,0,
ENSG00000136478	ENSG00000178607	1	ENSMUSG00000040548	ENSMUSG00000020715	1	chr17	chr17	chr11	chr11	-	-	-	-	chr17_62228201_-:chr17_62175601_-,	chr11_106364865_-:chr11_106320342_-,	chr17_62228201_-:chr17_62175601_-?chr11_106364865_-:chr11_106320342_-,	0,	0,
ENSG00000136840	ENSG00000160408	3	ENSMUSG00000079442	ENSMUSG00000026811	4	chr9	chr9	chr2	chr2	-	-	+	+	chr9_130672230_-:chr9_130658611_-,chr9_130674547_-:chr9_130660289_-,chr9_130674547_-:chr9_130658611_-,	chr2_32451321_+:chr2_32467744_+,chr2_32451321_+:chr2_32455215_+,chr2_32451321_+:chr2_32464746_+,chr2_32453497_+:chr2_32455215_+,	chr9_130672230_-:chr9_130658611_-?chr2_32451321_+:chr2_32467744_+,chr9_130672230_-:chr9_130658611_-?chr2_32451321_+:chr2_32455215_+,chr9_130672230_-:chr9_130658611_-?chr2_32451321_+:chr2_32464746_+,chr9_130672230_-:chr9_130658611_-?chr2_32453497_+:chr2_32455215_+,chr9_130674547_-:chr9_130660289_-?chr2_32451321_+:chr2_32467744_+,chr9_130674547_-:chr9_130660289_-?chr2_32451321_+:chr2_32455215_+,chr…	1,0,1,0,1,0,1,0,1,0,1,0,	0,0,1,0,0,0,0,0,0,0,0,0,
ENSG00000137312	ENSG00000196230	2	ENSMUSG00000059714	ENSMUSG00000001525	1	chr6	chr6	chr17	chr17	-	+	+	-	chr6_30697799_-:chr6_30692514_-,chr6_30697799_-:chr6_30692545_-,	chr17_35968052_+:chr17_35971931_+,	chr6_30697799_-:chr6_30692514_-?chr17_35968052_+:chr17_35971931_+,chr6_30697799_-:chr6_30692545_-?chr17_35968052_+:chr17_35971931_+,	0,0,	0,0,
ENSG00000137764	ENSG00000188779	1	ENSMUSG00000058444	ENSMUSG00000022245	1	chr15	chr15	chr9	chr9	+	+	-	-	chr15_68065090_+:chr15_68118274_+,	chr9_63042009_-:chr9_62994385_-,	chr15_68065090_+:chr15_68118274_+?chr9_63042009_-:chr9_62994385_-,	1,	1,
ENSG00000137817	ENSG00000067225	1	ENSMUSG00000025237	ENSMUSG00000032294	1	chr15	chr15	chr9	chr9	-	-	+	+	chr15_72533730_-:chr15_72511451_-,	chr9_59497410_+:chr9_59513007_+,	chr15_72533730_-:chr15_72511451_-?chr9_59497410_+:chr9_59513007_+,	0,	0,
ENSG00000141098	ENSG00000124074	3	ENSMUSG00000013150	ENSMUSG00000013155	2	chr16	chr16	chr8	chr8	-	-	-	-	chr16_67753066_-:chr16_67697459_-,chr16_67719360_-:chr16_67700168_-,chr16_67719360_-:chr16_67697459_-,	chr8_108240894_-:chr8_108231643_-,chr8_108240894_-:chr8_108231823_-,	chr16_67753066_-:chr16_67697459_-?chr8_108240894_-:chr8_108231643_-,chr16_67753066_-:chr16_67697459_-?chr8_108240894_-:chr8_108231823_-,chr16_67719360_-:chr16_67700168_-?chr8_108240894_-:chr8_108231643_-,chr16_67719360_-:chr16_67700168_-?chr8_108240894_-:chr8_108231823_-,chr16_67719360_-:chr16_67697459_-?chr8_108240894_-:chr8_108231643_-,chr16_67719360_-:chr16_67697459_-?chr8_108240894_-:chr8_108…	0,0,0,0,0,0,	0,0,0,0,0,0,
ENSG00000141349	ENSG00000108840	6	ENSMUSG00000034793	ENSMUSG00000008855	3	chr17	chr17	chr11	chr11	+	-	+	-	chr17_42152819_+:chr17_42154565_+,chr17_42152819_+:chr17_42157469_+,chr17_42153186_+:chr17_42154565_+,chr17_42152819_+:chr17_42157466_+,chr17_42153186_+:chr17_42157469_+,chr17_42153186_+:chr17_42157466_+,	chr11_102054540_+:chr11_102058338_+,chr11_102054540_+:chr11_102056094_+,chr11_102054540_+:chr11_102056298_+,	chr17_42152819_+:chr17_42154565_+?chr11_102054540_+:chr11_102058338_+,chr17_42152819_+:chr17_42154565_+?chr11_102054540_+:chr11_102056094_+,chr17_42152819_+:chr17_42154565_+?chr11_102054540_+:chr11_102056298_+,chr17_42152819_+:chr17_42157469_+?chr11_102054540_+:chr11_102058338_+,chr17_42152819_+:chr17_42157469_+?chr11_102054540_+:chr11_102056094_+,chr17_42152819_+:chr17_42157469_+?chr11_102054540…	0,0,0,0,0,0,0,0,0,0,0,0,0,0,0,0,0,0,	0,0,0,0,0,0,0,0,0,0,0,0,0,0,0,0,0,0,
ENSG00000141579	ENSG00000141556	2	ENSMUSG00000039238	ENSMUSG00000039230	1	chr17	chr17	chr11	chr11	-	+	-	+	chr17_80788593_+:chr17_80828100_+,chr17_80788934_+:chr17_80828100_+,	chr11_121375446_+:chr11_121402166_+,	chr17_80788593_+:chr17_80828100_+?chr11_121375446_+:chr11_121402166_+,chr17_80788934_+:chr17_80828100_+?chr11_121375446_+:chr11_121402166_+,	0,0,	0,0,
ENSG00000143321	ENSG00000143314	2	ENSMUSG00000004897	ENSMUSG00000019710	1	chr1	chr1	chr3	chr3	-	-	+	+	chr1_156713444_-:chr1_156711401_-,chr1_156713444_-:chr1_156711380_-,	chr3_87718612_+:chr3_87725739_+,	chr1_156713444_-:chr1_156711401_-?chr3_87718612_+:chr3_87725739_+,chr1_156713444_-:chr1_156711380_-?chr3_87718612_+:chr3_87725739_+,	0,0,	0,0,
ENSG00000143774	ENSG00000198835	1	ENSMUSG00000020444	ENSMUSG00000043448	1	chr1	chr1	chr11	chr11	+	+	-	-	chr1_228336157_+:chr1_228345441_+,	chr11_58997938_-:chr11_58991175_-,	chr1_228336157_+:chr1_228345441_+?chr11_58997938_-:chr11_58991175_-,	1,	1,
ENSG00000145354	ENSG00000109332	1	ENSMUSG00000028165	ENSMUSG00000078578	1	chr4	chr4	chr3	chr3	+	-	-	+	chr4_103790325_-:chr4_103747793_-,	chr3_135086274_+:chr3_135102608_+,	chr4_103790325_-:chr4_103747793_-?chr3_135086274_+:chr3_135102608_+,	0,	0,
ENSG00000146232	ENSG00000157593	2	ENSMUSG00000023947	ENSMUSG00000037089	1	chr6	chr6	chr17	chr17	-	-	+	+	chr6_44226711_-:chr6_44224615_-,chr6_44226114_-:chr6_44224615_-,	chr17_45699349_+:chr17_45701529_+,	chr6_44226711_-:chr6_44224615_-?chr17_45699349_+:chr17_45701529_+,chr6_44226114_-:chr6_44224615_-?chr17_45699349_+:chr17_45701529_+,	0,0,	0,0,
ENSG00000148297	ENSG00000148296	2	ENSMUSG00000015776	ENSMUSG00000036160	1	chr9	chr9	chr2	chr2	-	-	-	-	chr9_136210980_-:chr9_136201437_-,chr9_136207165_-:chr9_136201437_-,	chr2_26763613_-:chr2_26755452_-,	chr9_136210980_-:chr9_136201437_-?chr2_26763613_-:chr2_26755452_-,chr9_136207165_-:chr9_136201437_-?chr2_26763613_-:chr2_26755452_-,	1,0,	1,0,
ENSG00000148840	ENSG00000166197	2	ENSMUSG00000055491	ENSMUSG00000015176	2	chr10	chr10	chr19	chr19	+	+	+	+	chr10_103909086_+:chr10_103916776_+,chr10_103909782_+:chr10_103916776_+,	chr19_46146824_+:chr19_46153193_+,chr19_46147138_+:chr19_46153193_+,	chr10_103909086_+:chr10_103916776_+?chr19_46146824_+:chr19_46153193_+,chr10_103909086_+:chr10_103916776_+?chr19_46147138_+:chr19_46153193_+,chr10_103909782_+:chr10_103916776_+?chr19_46146824_+:chr19_46153193_+,chr10_103909782_+:chr10_103916776_+?chr19_46147138_+:chr19_46153193_+,	1,0,0,0,	1,0,0,0,
ENSG00000149577	ENSG00000149591	4	ENSMUSG00000034908	ENSMUSG00000032085	1	chr11	chr11	chr9	chr9	+	+	-	-	chr11_117066631_+:chr11_117073486_+,chr11_117066631_+:chr11_117073718_+,chr11_117066913_+:chr11_117073718_+,chr11_117067830_+:chr11_117073718_+,	chr9_45747255_-:chr9_45739856_-,	chr11_117066631_+:chr11_117073486_+?chr9_45747255_-:chr9_45739856_-,chr11_117066631_+:chr11_117073718_+?chr9_45747255_-:chr9_45739856_-,chr11_117066913_+:chr11_117073718_+?chr9_45747255_-:chr9_45739856_-,chr11_117067830_+:chr11_117073718_+?chr9_45747255_-:chr9_45739856_-,	0,0,0,0,	0,0,0,0,
ENSG00000149932	ENSG00000149930	1	ENSMUSG00000060538	ENSMUSG00000059981	2	chr16	chr16	chr7	chr7	+	+	-	-	chr16_29982899_+:chr16_29989059_+,	chr7_134029722_-:chr7_134024177_-,chr7_134032405_-:chr7_134024177_-,	chr16_29982899_+:chr16_29989059_+?chr7_134029722_-:chr7_134024177_-,chr16_29982899_+:chr16_29989059_+?chr7_134032405_-:chr7_134024177_-,	0,1,	0,1,
ENSG00000151498	ENSG00000151500	1	ENSMUSG00000031969	ENSMUSG00000035443	1	chr11	chr11	chr9	chr9	+	-	-	+	chr11_134130894_-:chr11_134122810_-,	chr9_26806992_+:chr9_26807536_+,	chr11_134130894_-:chr11_134122810_-?chr9_26806992_+:chr9_26807536_+,	0,	0,
ENSG00000156017	ENSG00000135045	1	ENSMUSG00000024726	ENSMUSG00000047044	1	chr9	chr9	chr19	chr19	-	-	+	+	chr9_77599823_-:chr9_77563122_-,	chr19_18753757_+:chr19_18791709_+,	chr9_77599823_-:chr9_77563122_-?chr19_18753757_+:chr19_18791709_+,	1,	0,
ENSG00000156398	ENSG00000166272	1	ENSMUSG00000025036	ENSMUSG00000047731	1	chr10	chr10	chr19	chr19	+	+	+	+	chr10_104500750_+:chr10_104557750_+,	chr19_46669358_+:chr19_46718843_+,	chr10_104500750_+:chr10_104557750_+?chr19_46669358_+:chr19_46718843_+,	0,	0,
ENSG00000157106	ENSG00000170540	1	ENSMUSG00000030655	ENSMUSG00000030654	2	chr16	chr16	chr7	chr7	-	-	-	-	chr16_18823083_-:chr16_18810156_-,	chr7_125278229_-:chr7_125270781_-,chr7_125282927_-:chr7_125270781_-,	chr16_18823083_-:chr16_18810156_-?chr7_125278229_-:chr7_125270781_-,chr16_18823083_-:chr16_18810156_-?chr7_125282927_-:chr7_125270781_-,	0,1,	0,0,
ENSG00000159409	ENSG00000178796	1	ENSMUSG00000028137	ENSMUSG00000028139	3	chr1	chr1	chr3	chr3	-	+	+	-	chr1_151687070_-:chr1_151683357_-,	chr3_94284160_-:chr3_94277277_-,chr3_94284160_-:chr3_94277241_-,chr3_94284160_-:chr3_94276844_-,	chr1_151687070_-:chr1_151683357_-?chr3_94284160_-:chr3_94277277_-,chr1_151687070_-:chr1_151683357_-?chr3_94284160_-:chr3_94277241_-,chr1_151687070_-:chr1_151683357_-?chr3_94284160_-:chr3_94276844_-,	0,0,0,	0,0,0,
ENSG00000159714	ENSG00000159713	3	ENSMUSG00000039199	ENSMUSG00000014846	3	chr16	chr16	chr8	chr8	-	-	-	-	chr16_67429090_-:chr16_67425020_-,chr16_67428905_-:chr16_67425020_-,chr16_67450074_-:chr16_67425020_-,	chr8_107997106_-:chr8_107992533_-,chr8_107996891_-:chr8_107992533_-,chr8_107997384_-:chr8_107992533_-,	chr16_67429090_-:chr16_67425020_-?chr8_107997106_-:chr8_107992533_-,chr16_67429090_-:chr16_67425020_-?chr8_107996891_-:chr8_107992533_-,chr16_67429090_-:chr16_67425020_-?chr8_107997384_-:chr8_107992533_-,chr16_67428905_-:chr16_67425020_-?chr8_107997106_-:chr8_107992533_-,chr16_67428905_-:chr16_67425020_-?chr8_107996891_-:chr8_107992533_-,chr16_67428905_-:chr16_67425020_-?chr8_107997384_-:chr8_107…	1,1,1,1,1,1,0,0,0,	1,0,0,0,1,0,0,0,0,
ENSG00000160785	ENSG00000160783	4	ENSMUSG00000050144	ENSMUSG00000028066	3	chr1	chr1	chr3	chr3	+	+	-	-	chr1_156164038_+:chr1_156202111_+,chr1_156177804_+:chr1_156203419_+,chr1_156164038_+:chr1_156203419_+,chr1_156180218_+:chr1_156202111_+,	chr3_88224423_-:chr3_88200022_-,chr3_88224423_-:chr3_88203738_-,chr3_88219910_-:chr3_88203738_-,	chr1_156164038_+:chr1_156202111_+?chr3_88224423_-:chr3_88200022_-,chr1_156164038_+:chr1_156202111_+?chr3_88224423_-:chr3_88203738_-,chr1_156164038_+:chr1_156202111_+?chr3_88219910_-:chr3_88203738_-,chr1_156177804_+:chr1_156203419_+?chr3_88224423_-:chr3_88200022_-,chr1_156177804_+:chr1_156203419_+?chr3_88224423_-:chr3_88203738_-,chr1_156177804_+:chr1_156203419_+?chr3_88219910_-:chr3_88203738_-,chr…	0,0,0,1,1,1,0,0,0,0,0,0,	0,0,0,0,0,0,0,0,0,0,0,0,
ENSG00000161202	ENSG00000161203	1	ENSMUSG00000003233	ENSMUSG00000022841	1	chr3	chr3	chr16	chr16	+	+	+	+	chr3_183888517_+:chr3_183894739_+,	chr16_20531563_+:chr16_20537691_+,	chr3_183888517_+:chr3_183894739_+?chr16_20531563_+:chr16_20537691_+,	0,	0,
ENSG00000162066	ENSG00000140992	3	ENSMUSG00000036820	ENSMUSG00000024122	1	chr16	chr16	chr17	chr17	+	+	-	-	chr16_2578719_+:chr16_2607704_+,chr16_2579096_+:chr16_2607704_+,chr16_2578560_+:chr16_2607704_+,	chr17_24293538_-:chr17_24248084_-,	chr16_2578719_+:chr16_2607704_+?chr17_24293538_-:chr17_24248084_-,chr16_2579096_+:chr16_2607704_+?chr17_24293538_-:chr17_24248084_-,chr16_2578560_+:chr16_2607704_+?chr17_24293538_-:chr17_24248084_-,	1,1,1,	0,1,0,
ENSG00000162630	ENSG00000134371	1	ENSMUSG00000033849	ENSMUSG00000026361	1	chr1	chr1	chr1	chr1	-	+	+	-	chr1_193155842_+:chr1_193172925_+,	chr1_145487768_-:chr1_145482219_-,	chr1_193155842_+:chr1_193172925_+?chr1_145487768_-:chr1_145482219_-,	0,	0,
ENSG00000163382	ENSG00000132702	1	ENSMUSG00000028070	ENSMUSG00000004894	1	chr1	chr1	chr3	chr3	+	+	-	-	chr1_156563347_+:chr1_156593259_+,	chr3_87860491_-:chr3_87830862_-,	chr1_156563347_+:chr1_156593259_+?chr3_87860491_-:chr3_87830862_-,	0,	0,
ENSG00000163428	ENSG00000175697	1	ENSMUSG00000034158	ENSMUSG00000046961	1	chr3	chr3	chr16	chr16	-	-	+	+	chr3_120053709_-:chr3_119963325_-,	chr16_37869066_+:chr16_37947454_+,	chr3_120053709_-:chr3_119963325_-?chr16_37869066_+:chr16_37947454_+,	1,	0,
ENSG00000163481	ENSG00000074582	2	ENSMUSG00000026171	ENSMUSG00000026172	1	chr2	chr2	chr1	chr1	-	+	-	+	chr2_219529077_-:chr2_219527393_-,chr2_219529077_-:chr2_219527438_-,	chr1_74640685_-:chr1_74636852_-,	chr2_219529077_-:chr2_219527393_-?chr1_74640685_-:chr1_74636852_-,chr2_219529077_-:chr2_219527438_-?chr1_74640685_-:chr1_74636852_-,	0,0,	0,0,
ENSG00000165650	ENSG00000165646	4	ENSMUSG00000074746	ENSMUSG00000025094	3	chr10	chr10	chr19	chr19	-	+	-	+	chr10_119049697_-:chr10_119029954_-,chr10_119049697_-:chr10_119036692_-,chr10_119049697_-:chr10_119036697_-,chr10_119049697_-:chr10_119036875_-,	chr19_59379648_-:chr19_59361908_-,chr19_59389748_-:chr19_59361908_-,chr19_59389748_-:chr19_59361905_-,	chr10_119049697_-:chr10_119029954_-?chr19_59379648_-:chr19_59361908_-,chr10_119049697_-:chr10_119029954_-?chr19_59389748_-:chr19_59361908_-,chr10_119049697_-:chr10_119029954_-?chr19_59389748_-:chr19_59361905_-,chr10_119049697_-:chr10_119036692_-?chr19_59379648_-:chr19_59361908_-,chr10_119049697_-:chr10_119036692_-?chr19_59389748_-:chr19_59361908_-,chr10_119049697_-:chr10_119036692_-?chr19_5938974…	0,0,0,0,0,0,0,0,0,0,0,0,	0,0,0,0,0,0,0,0,0,0,0,0,
ENSG00000166250	ENSG00000109971	2	ENSMUSG00000032024	ENSMUSG00000015656	2	chr11	chr11	chr9	chr9	-	-	+	+	chr11_122943884_-:chr11_122932037_-,chr11_122953793_-:chr11_122932037_-,	chr9_40589337_+:chr9_40610001_+,chr9_40582568_+:chr9_40610001_+,	chr11_122943884_-:chr11_122932037_-?chr9_40589337_+:chr9_40610001_+,chr11_122943884_-:chr11_122932037_-?chr9_40582568_+:chr9_40610001_+,chr11_122953793_-:chr11_122932037_-?chr9_40589337_+:chr9_40610001_+,chr11_122953793_-:chr11_122932037_-?chr9_40582568_+:chr9_40610001_+,	0,0,1,1,	0,0,0,1,
ENSG00000166913	ENSG00000101104	2	ENSMUSG00000018326	ENSMUSG00000054582	1	chr20	chr20	chr2	chr2	+	+	+	+	chr20_43534737_+:chr20_43538766_+,chr20_43534737_+:chr20_43541301_+,	chr2_163841934_+:chr2_163853211_+,	chr20_43534737_+:chr20_43538766_+?chr2_163841934_+:chr2_163853211_+,chr20_43534737_+:chr20_43541301_+?chr2_163841934_+:chr2_163853211_+,	0,1,	0,1,
ENSG00000166965	ENSG00000198901	1	ENSMUSG00000038930	ENSMUSG00000038943	2	chr15	chr15	chr7	chr7	+	-	-	+	chr15_91505004_+:chr15_91509218_+,	chr7_87461750_-:chr7_87455958_-,chr7_87461750_-:chr7_87460724_-,	chr15_91505004_+:chr15_91509218_+?chr7_87461750_-:chr7_87455958_-,chr15_91505004_+:chr15_91509218_+?chr7_87461750_-:chr7_87460724_-,	0,0,	0,0,
ENSG00000167272	ENSG00000022840	1	ENSMUSG00000060152	ENSMUSG00000041740	1	chr12	chr12	chr5	chr5	-	+	+	-	chr12_121017150_-:chr12_121013371_-,	chr5_115695009_-:chr5_115694130_-,	chr12_121017150_-:chr12_121013371_-?chr5_115695009_-:chr5_115694130_-,	0,	0,
ENSG00000167483	ENSG00000130309	1	ENSMUSG00000043243	ENSMUSG00000034807	1	chr19	chr19	chr8	chr8	+	+	+	+	chr19_17660336_+:chr19_17670120_+,	chr8_74131630_+:chr8_74135983_+,	chr19_17660336_+:chr19_17670120_+?chr8_74131630_+:chr8_74135983_+,	0,	0,
ENSG00000168092	ENSG00000149577	1	ENSMUSG00000003131	ENSMUSG00000034908	1	chr11	chr11	chr9	chr9	+	+	-	-	chr11_117034608_+:chr11_117052132_+,	chr9_45781025_-:chr9_45761329_-,	chr11_117034608_+:chr11_117052132_+?chr9_45781025_-:chr9_45761329_-,	1,	1,
ENSG00000169057	ENSG00000184216	2	ENSMUSG00000031393	ENSMUSG00000031392	3	chrX	chrX	chrX	chrX	-	-	-	-	chrX_153357642_-:chrX_153285049_-,chrX_153363061_-:chrX_153285049_-,	chrX_71325248_-:chrX_71268872_-,chrX_71280687_-:chrX_71268872_-,chrX_71280090_-:chrX_71268872_-,	chrX_153357642_-:chrX_153285049_-?chrX_71325248_-:chrX_71268872_-,chrX_153357642_-:chrX_153285049_-?chrX_71280687_-:chrX_71268872_-,chrX_153357642_-:chrX_153285049_-?chrX_71280090_-:chrX_71268872_-,chrX_153363061_-:chrX_153285049_-?chrX_71325248_-:chrX_71268872_-,chrX_153363061_-:chrX_153285049_-?chrX_71280687_-:chrX_71268872_-,chrX_153363061_-:chrX_153285049_-?chrX_71280090_-:chrX_71268872_-,	1,0,0,1,0,0,	1,0,0,0,0,0,
ENSG00000169490	ENSG00000168615	1	ENSMUSG00000031556	ENSMUSG00000031555	1	chr8	chr8	chr8	chr8	-	+	+	-	chr8_38853924_+:chr8_38865405_+,	chr8_26128063_-:chr8_26116746_-,	chr8_38853924_+:chr8_38865405_+?chr8_26128063_-:chr8_26116746_-,	0,	0,
ENSG00000170296	ENSG00000040633	1	ENSMUSG00000018567	ENSMUSG00000018572	1	chr17	chr17	chr11	chr11	-	-	+	+	chr17_7144125_-:chr17_7140979_-,	chr11_69808190_+:chr11_69811099_+,	chr17_7144125_-:chr17_7140979_-?chr11_69808190_+:chr11_69811099_+,	0,	0,
ENSG00000170684	ENSG00000142252	4	ENSMUSG00000011267	ENSMUSG00000044709	7	chr19	chr19	chr7	chr7	-	+	+	-	chr19_45579059_+:chr19_45593365_+,chr19_45579080_+:chr19_45593365_+,chr19_45579059_+:chr19_45583165_+,chr19_45579080_+:chr19_45583165_+,	chr7_20162682_-:chr7_20155231_-,chr7_20163206_-:chr7_20151025_-,chr7_20162682_-:chr7_20151025_-,chr7_20162682_-:chr7_20156930_-,chr7_20162710_-:chr7_20151025_-,chr7_20162682_-:chr7_20151021_-,chr7_20162682_-:chr7_20159130_-,	chr19_45579059_+:chr19_45593365_+?chr7_20162682_-:chr7_20155231_-,chr19_45579059_+:chr19_45593365_+?chr7_20163206_-:chr7_20151025_-,chr19_45579059_+:chr19_45593365_+?chr7_20162682_-:chr7_20151025_-,chr19_45579059_+:chr19_45593365_+?chr7_20162682_-:chr7_20156930_-,chr19_45579059_+:chr19_45593365_+?chr7_20162710_-:chr7_20151025_-,chr19_45579059_+:chr19_45593365_+?chr7_20162682_-:chr7_20151021_-,chr…	0,0,0,0,0,0,0,0,0,0,0,0,0,0,0,0,0,0,0,0,0,0,0,0,0,0,0,0,	0,0,0,0,0,0,0,0,0,0,0,0,0,0,0,0,0,0,0,0,0,0,0,0,0,0,0,0,
ENSG00000170915	ENSG00000096093	1	ENSMUSG00000025931	ENSMUSG00000041809	1	chr6	chr6	chr1	chr1	+	+	+	+	chr6_52227047_+:chr6_52288744_+,	chr1_20922320_+:chr1_20945416_+,	chr6_52227047_+:chr6_52288744_+?chr1_20922320_+:chr1_20945416_+,	0,	0,
ENSG00000173465	ENSG00000173442	1	ENSMUSG00000079478	ENSMUSG00000024937	1	chr11	chr11	chr19	chr19	+	+	-	-	chr11_65341233_+:chr11_65346549_+,	chr19_5729237_-:chr19_5723007_-,	chr11_65341233_+:chr11_65346549_+?chr19_5729237_-:chr19_5723007_-,	0,	0,
ENSG00000174516	ENSG00000254986	2	ENSMUSG00000024901	ENSMUSG00000063904	2	chr11	chr11	chr19	chr19	+	+	-	-	chr11_66241396_+:chr11_66249664_+,chr11_66241396_+:chr11_66249667_+,	chr19_4934367_-:chr19_4927059_-,chr19_4932345_-:chr19_4927059_-,	chr11_66241396_+:chr11_66249664_+?chr19_4934367_-:chr19_4927059_-,chr11_66241396_+:chr11_66249664_+?chr19_4932345_-:chr19_4927059_-,chr11_66241396_+:chr11_66249667_+?chr19_4934367_-:chr19_4927059_-,chr11_66241396_+:chr11_66249667_+?chr19_4932345_-:chr19_4927059_-,	0,0,1,0,	0,0,1,0,
ENSG00000175505	ENSG00000175482	3	ENSMUSG00000040663	ENSMUSG00000024854	2	chr11	chr11	chr19	chr19	-	-	+	+	chr11_67134931_-:chr11_67120548_-,chr11_67140995_-:chr11_67120548_-,chr11_67132411_-:chr11_67120548_-,	chr19_4214500_+:chr19_4232463_+,chr19_4220344_+:chr19_4232463_+,	chr11_67134931_-:chr11_67120548_-?chr19_4214500_+:chr19_4232463_+,chr11_67134931_-:chr11_67120548_-?chr19_4220344_+:chr19_4232463_+,chr11_67140995_-:chr11_67120548_-?chr19_4214500_+:chr19_4232463_+,chr11_67140995_-:chr11_67120548_-?chr19_4220344_+:chr19_4232463_+,chr11_67132411_-:chr11_67120548_-?chr19_4214500_+:chr19_4232463_+,chr11_67132411_-:chr11_67120548_-?chr19_4220344_+:chr19_4232463_+,	1,1,1,1,0,0,	0,1,1,0,0,0,
ENSG00000175984	ENSG00000116752	1	ENSMUSG00000007379	ENSMUSG00000005687	1	chr1	chr1	chr3	chr3	-	-	+	+	chr1_115128157_-:chr1_115124012_-,	chr3_102971888_+:chr3_102975871_+,	chr1_115128157_-:chr1_115124012_-?chr3_102971888_+:chr3_102975871_+,	0,	0,
ENSG00000176022	ENSG00000078808	1	ENSMUSG00000050796	ENSMUSG00000029076	7	chr1	chr1	chr4	chr4	+	-	-	+	chr1_1170109_-:chr1_1164326_-,	chr4_155366818_+:chr4_155367093_+,chr4_155366772_+:chr4_155367015_+,chr4_155366799_+:chr4_155367042_+,chr4_155366772_+:chr4_155366988_+,chr4_155366056_+:chr4_155370298_+,chr4_155366764_+:chr4_155366980_+,chr4_155366799_+:chr4_155367015_+,	chr1_1170109_-:chr1_1164326_-?chr4_155366818_+:chr4_155367093_+,chr1_1170109_-:chr1_1164326_-?chr4_155366772_+:chr4_155367015_+,chr1_1170109_-:chr1_1164326_-?chr4_155366799_+:chr4_155367042_+,chr1_1170109_-:chr1_1164326_-?chr4_155366772_+:chr4_155366988_+,chr1_1170109_-:chr1_1164326_-?chr4_155366056_+:chr4_155370298_+,chr1_1170109_-:chr1_1164326_-?chr4_155366764_+:chr4_155366980_+,chr1_1170109_-:…	0,0,0,0,0,0,0,	0,0,0,0,0,0,0,
ENSG00000177125	ENSG00000136828	1	ENSMUSG00000068966	ENSMUSG00000038831	1	chr9	chr9	chr2	chr2	+	+	-	-	chr9_129623018_+:chr9_129724504_+,	chr2_33286751_-:chr2_33196353_-,	chr9_129623018_+:chr9_129724504_+?chr2_33286751_-:chr2_33196353_-,	0,	0,
ENSG00000177971	ENSG00000169371	1	ENSMUSG00000032288	ENSMUSG00000055334	1	chr15	chr15	chr9	chr9	-	-	+	+	chr15_75940518_-:chr15_75918712_-,	chr9_56785900_+:chr9_56804821_+,	chr15_75940518_-:chr15_75918712_-?chr9_56785900_+:chr9_56804821_+,	0,	0,
ENSG00000180891	ENSG00000181610	1	ENSMUSG00000018378	ENSMUSG00000023723	2	chr17	chr17	chr11	chr11	-	-	+	+	chr17_55943835_-:chr17_55926771_-,	chr11_88007689_+:chr11_88018691_+,chr11_88007166_+:chr11_88018691_+,	chr17_55943835_-:chr17_55926771_-?chr11_88007689_+:chr11_88018691_+,chr17_55943835_-:chr17_55926771_-?chr11_88007166_+:chr11_88018691_+,	0,0,	0,0,
ENSG00000181026	ENSG00000172183	2	ENSMUSG00000030609	ENSMUSG00000039236	1	chr15	chr15	chr7	chr7	+	+	+	+	chr15_89172657_+:chr15_89195341_+,chr15_89169980_+:chr15_89195341_+,	chr7_86055926_+:chr7_86059208_+,	chr15_89172657_+:chr15_89195341_+?chr7_86055926_+:chr7_86059208_+,chr15_89169980_+:chr15_89195341_+?chr7_86055926_+:chr7_86059208_+,	0,0,	0,0,
ENSG00000181039	ENSG00000121851	1	ENSMUSG00000049097	ENSMUSG00000028104	1	chr1	chr1	chr3	chr3	+	-	+	-	chr1_145473515_-:chr1_145460263_-,	chr3_96401641_-:chr3_96386178_-,	chr1_145473515_-:chr1_145460263_-?chr3_96401641_-:chr3_96386178_-,	0,	0,
ENSG00000182327	ENSG00000182853	1	ENSMUSG00000046811	ENSMUSG00000020830	2	chr17	chr17	chr11	chr11	+	-	+	-	chr17_4692947_-:chr17_4688954_-,	chr11_70333646_-:chr11_70327798_-,chr11_70332850_-:chr11_70327798_-,	chr17_4692947_-:chr17_4688954_-?chr11_70333646_-:chr11_70327798_-,chr17_4692947_-:chr17_4688954_-?chr11_70332850_-:chr11_70327798_-,	0,0,	0,0,
ENSG00000183401	ENSG00000105520	1	ENSMUSG00000006241	ENSMUSG00000040563	2	chr19	chr19	chr9	chr9	+	+	+	+	chr19_11465372_+:chr19_11467478_+,	chr9_21740072_+:chr9_21742839_+,chr9_21740072_+:chr9_21741429_+,	chr19_11465372_+:chr19_11467478_+?chr9_21740072_+:chr9_21742839_+,chr19_11465372_+:chr19_11467478_+?chr9_21740072_+:chr9_21741429_+,	0,0,	0,0,
ENSG00000183828	ENSG00000184916	1	ENSMUSG00000002804	ENSMUSG00000002799	4	chr14	chr14	chr12	chr12	-	-	-	-	chr14_105642871_-:chr14_105634444_-,	chr12_114176567_-:chr12_114160268_-,chr12_114177006_-:chr12_114167443_-,chr12_114172952_-:chr12_114167443_-,chr12_114176567_-:chr12_114167443_-,	chr14_105642871_-:chr14_105634444_-?chr12_114176567_-:chr12_114160268_-,chr14_105642871_-:chr14_105634444_-?chr12_114177006_-:chr12_114167443_-,chr14_105642871_-:chr14_105634444_-?chr12_114172952_-:chr12_114167443_-,chr14_105642871_-:chr14_105634444_-?chr12_114176567_-:chr12_114167443_-,	1,1,0,1,	0,0,0,1,
ENSG00000184056	ENSG00000198901	1	ENSMUSG00000030534	ENSMUSG00000038943	1	chr15	chr15	chr7	chr7	-	-	+	+	chr15_91542907_-:chr15_91528055_-,	chr7_87435450_+:chr7_87445187_+,	chr15_91542907_-:chr15_91528055_-?chr7_87435450_+:chr7_87445187_+,	1,	1,
ENSG00000185000	ENSG00000185122	1	ENSMUSG00000022555	ENSMUSG00000022556	1	chr8	chr8	chr15	chr15	-	+	-	+	chr8_145540272_-:chr8_145535048_-,	chr15_76332718_-:chr15_76328239_-,	chr8_145540272_-:chr8_145535048_-?chr15_76332718_-:chr15_76328239_-,	0,	0,
ENSG00000187997	ENSG00000108639	2	ENSMUSG00000025573	ENSMUSG00000048277	5	chr17	chr17	chr11	chr11	+	+	+	+	chr17_76160743_+:chr17_76166898_+,chr17_76160445_+:chr17_76166898_+,	chr11_117667397_+:chr11_117673863_+,chr11_117667642_+:chr11_117673773_+,chr11_117667719_+:chr11_117673773_+,chr11_117667642_+:chr11_117673863_+,chr11_117667397_+:chr11_117673773_+,	chr17_76160743_+:chr17_76166898_+?chr11_117667397_+:chr11_117673863_+,chr17_76160743_+:chr17_76166898_+?chr11_117667642_+:chr11_117673773_+,chr17_76160743_+:chr17_76166898_+?chr11_117667719_+:chr11_117673773_+,chr17_76160743_+:chr17_76166898_+?chr11_117667642_+:chr11_117673863_+,chr17_76160743_+:chr17_76166898_+?chr11_117667397_+:chr11_117673773_+,chr17_76160445_+:chr17_76166898_+?chr11_117667397…	0,0,0,0,0,0,0,0,0,1,	0,0,0,0,0,0,0,0,0,1,
ENSG00000189195	ENSG00000069712	1	ENSMUSG00000070632	ENSMUSG00000044060	1	chr1	chr1	chr5	chr5	+	+	+	+	chr1_92613343_+:chr1_92632515_+,	chr5_107920600_+:chr5_107924890_+,	chr1_92613343_+:chr1_92632515_+?chr5_107920600_+:chr5_107924890_+,	0,	0,
ENSG00000197579	ENSG00000107201	1	ENSMUSG00000036822	ENSMUSG00000040296	1	chr9	chr9	chr4	chr4	-	-	-	-	chr9_32550772_-:chr9_32500937_-,	chr4_40216707_-:chr4_40182415_-,	chr9_32550772_-:chr9_32500937_-?chr4_40216707_-:chr4_40182415_-,	1,	0,
ENSG00000197780	ENSG00000085433	1	ENSMUSG00000048100	ENSMUSG00000040389	1	chr1	chr1	chr3	chr3	-	-	+	+	chr1_109608757_-:chr1_109566143_-,	chr3_108384178_+:chr3_108412795_+,	chr1_109608757_-:chr1_109566143_-?chr3_108384178_+:chr3_108412795_+,	0,	0,
ENSG00000197959	ENSG00000135845	1	ENSMUSG00000040265	ENSMUSG00000026698	1	chr1	chr1	chr1	chr1	+	-	-	+	chr1_172357949_+:chr1_172362589_+,	chr1_163949571_+:chr1_163955675_+,	chr1_172357949_+:chr1_172362589_+?chr1_163949571_+:chr1_163955675_+,	0,	0,
ENSG00000198055	ENSG00000131188	2	ENSMUSG00000074886	ENSMUSG00000034686	2	chr5	chr5	chr13	chr13	+	+	+	+	chr5_176868991_+:chr5_176882725_+,chr5_176868991_+:chr5_176881830_+,	chr13_55561397_+:chr13_55573149_+,chr13_55560508_+:chr13_55573149_+,	chr5_176868991_+:chr5_176882725_+?chr13_55561397_+:chr13_55573149_+,chr5_176868991_+:chr5_176882725_+?chr13_55560508_+:chr13_55573149_+,chr5_176868991_+:chr5_176881830_+?chr13_55561397_+:chr13_55573149_+,chr5_176868991_+:chr5_176881830_+?chr13_55560508_+:chr13_55573149_+,	1,1,1,1,	0,0,1,0,
ENSG00000198218	ENSG00000178035	1	ENSMUSG00000006673	ENSMUSG00000062867	1	chr3	chr3	chr9	chr9	-	-	+	+	chr3_49069616_-:chr3_49066239_-,	chr9_108461770_+:chr9_108463365_+,	chr3_49069616_-:chr3_49066239_-?chr9_108461770_+:chr9_108463365_+,	0,	0,
ENSG00000203727	ENSG00000111961	1	ENSMUSG00000060487	ENSMUSG00000015305	1	chr6	chr6	chr10	chr10	+	+	-	-	chr6_147830523_+:chr6_148711270_+,	chr10_9394303_-:chr10_8570289_-,	chr6_147830523_+:chr6_148711270_+?chr10_9394303_-:chr10_8570289_-,	1,	1,
ENSG00000204231	ENSG00000204248	1	ENSMUSG00000039656	ENSMUSG00000024330	2	chr6	chr6	chr17	chr17	-	-	+	+	chr6_33162442_-:chr6_33157246_-,	chr17_34174544_+:chr17_34179105_+,chr17_34174601_+:chr17_34179105_+,	chr6_33162442_-:chr6_33157246_-?chr17_34174544_+:chr17_34179105_+,chr6_33162442_-:chr6_33157246_-?chr17_34174601_+:chr17_34179105_+,	0,0,	0,0,
ENSG00000213585	ENSG00000113583	1	ENSMUSG00000020402	ENSMUSG00000036275	1	chr5	chr5	chr11	chr11	-	-	+	+	chr5_133309482_-:chr5_133295711_-,	chr11_52200975_+:chr11_52216548_+,	chr5_133309482_-:chr5_133295711_-?chr11_52200975_+:chr11_52216548_+,	1,	1,
ENSG00000214063	ENSG00000177700	2	ENSMUSG00000025511	ENSMUSG00000038489	2	chr11	chr11	chr7	chr7	+	-	+	-	chr11_842781_-:chr11_840480_-,chr11_844090_-:chr11_840480_-,	chr7_148661188_-:chr7_148659303_-,chr7_148661188_-:chr7_148661041_-,	chr11_842781_-:chr11_840480_-?chr7_148661188_-:chr7_148659303_-,chr11_842781_-:chr11_840480_-?chr7_148661188_-:chr7_148661041_-,chr11_844090_-:chr11_840480_-?chr7_148661188_-:chr7_148659303_-,chr11_844090_-:chr11_840480_-?chr7_148661188_-:chr7_148661041_-,	0,0,0,0,	0,0,0,0,
ENSG00000221829	ENSG00000165280	5	ENSMUSG00000028453	ENSMUSG00000028452	2	chr9	chr9	chr4	chr4	-	-	-	-	chr9_35074924_-:chr9_35068359_-,chr9_35075276_-:chr9_35068359_-,chr9_35074368_-:chr9_35068359_-,chr9_35073990_-:chr9_35068359_-,chr9_35074109_-:chr9_35068359_-,	chr4_43017431_-:chr4_43009215_-,chr4_43016099_-:chr4_43009215_-,	chr9_35074924_-:chr9_35068359_-?chr4_43017431_-:chr4_43009215_-,chr9_35074924_-:chr9_35068359_-?chr4_43016099_-:chr4_43009215_-,chr9_35075276_-:chr9_35068359_-?chr4_43017431_-:chr4_43009215_-,chr9_35075276_-:chr9_35068359_-?chr4_43016099_-:chr4_43009215_-,chr9_35074368_-:chr9_35068359_-?chr4_43017431_-:chr4_43009215_-,chr9_35074368_-:chr9_35068359_-?chr4_43016099_-:chr4_43009215_-,chr9_35073990_-…	1,1,1,1,1,1,0,0,0,0,	0,0,1,0,0,1,0,0,0,0,
ENSG00000221978	ENSG00000175756	1	ENSMUSG00000029068	ENSMUSG00000065990	1	chr1	chr1	chr4	chr4	-	-	+	+	chr1_1322615_-:chr1_1310170_-,	chr4_155197802_+:chr4_155206092_+,	chr1_1322615_-:chr1_1310170_-?chr4_155197802_+:chr4_155206092_+,	0,	0,
ENSG00000231925	ENSG00000237441	1	ENSMUSG00000024308	ENSMUSG00000041354	1	chr6	chr6	chr17	chr17	-	-	+	+	chr6_33280994_-:chr6_33264892_-,	chr17_34065695_+:chr17_34068671_+,	chr6_33280994_-:chr6_33264892_-?chr17_34065695_+:chr17_34068671_+,	0,	0,
ENSG00000240344	ENSG00000013441	1	ENSMUSG00000026035	ENSMUSG00000026034	1	chr2	chr2	chr1	chr1	-	-	-	-	chr2_201736166_-:chr2_201726585_-,	chr1_58491175_-:chr1_58478778_-,	chr2_201736166_-:chr2_201726585_-?chr1_58491175_-:chr1_58478778_-,	0,	0,
ENSG00000250479	ENSG00000128218	2	ENSMUSG00000049422	ENSMUSG00000000903	1	chr22	chr22	chr10	chr10	-	-	+	+	chr22_24108315_-:chr22_24095385_-,chr22_24109561_-:chr22_24095385_-,	chr10_75400199_+:chr10_75405905_+,	chr22_24108315_-:chr22_24095385_-?chr10_75400199_+:chr10_75405905_+,chr22_24109561_-:chr22_24095385_-?chr10_75400199_+:chr10_75405905_+,	0,0,	0,0,
